# Supplementary material for: 16-Oxa­penta­cyclo­[6.6.5.01,18.02,7.09,14]nona­deca-2,4,6,9,11,13,18-heptaen-15-one
Source: Acta Crystallogr Sect E Struct Rep Online. 2014 Jan 8;70(Pt 2):o114. doi: 10.1107/S1600536814000026 (PMC3998282; doi:10.1107/S1600536814000026)
Supplement: Supplementary file 1 [file e-70-0o114-sup1.cif]

##############################################################################
#                                                                            #
# This CIF contains the data in a paper accepted for publication in          #
# Acta Crystallographica Section E. It conforms to the requirements of       #
# Notes for Authors for Acta Crystallographica Section E, and has been       #
# peer reviewed under the auspices of the IUCr Commission on Journals.       #
#                                                                            #
# Full details of the Crystallographic Information File format               #
# are given in the paper "The Crystallographic Information File (CIF):       #
# a New Standard Archive File for Crystallography" by S. R. Hall, F. H.      #
# Allen and I. D. Brown [Acta Cryst. (1991), A47, 655-685].                  #
#                                                                            #
# The current version of the core CIF dictionary is obtainable from          #
# ftp://ftp.iucr.org/pub/cif_core.dic.                                       #
#                                                                            #
# Software is freely available for graphical display of the structure(s)     #
# in this CIF. For information consult the CIF software page                 #
# http://www.iucr.org/resources/cif/software.                                #
#                                                                            #
# This file may be used for bona fide research purposes within the           #
# scientific community so long as proper attribution is given to the journal # 
# article from which it was obtained.                                        #
#                                                                            #
##############################################################################
data_I
_audit_creation_method     SHELXL-97
_database_code_depnum_ccdc_archive     'CCDC 979286'
_chemical_name_systematic
;\
16-Oxapentacyclo[6.6.5.0^1,18^.0^2,7^.0^9,14^]nonadeca-2,4,6,9,11,13,18-\
heptaen-15-one
;
_chemical_name_common     ?
_chemical_formula_moiety     'C18 H12 O2'
_chemical_formula_sum     'C18 H12 O2'
_chemical_formula_iupac     'C18 H12 O2'
_chemical_formula_weight     260.28
_chemical_melting_point     ?
_symmetry_cell_setting     monoclinic
_symmetry_space_group_name_H-M     'P 21/c'
_symmetry_space_group_name_Hall     '-P 2ybc'
loop_
    _symmetry_equiv_pos_as_xyz
    'x, y, z'
    '-x, y+1/2, -z+1/2'
    '-x, -y, -z'
    'x, -y-1/2, z-1/2'
_cell_length_a     9.3510(10)
_cell_length_b     13.8153(16)
_cell_length_c     10.1514(9)
_cell_angle_alpha     90.00
_cell_angle_beta     105.295(4)
_cell_angle_gamma     90.00
_cell_volume     1265.0(2)
_cell_formula_units_Z     4
_cell_measurement_reflns_used     2538
_cell_measurement_theta_min     2.696
_cell_measurement_theta_max     27.194
_cell_measurement_temperature     296(2)
_exptl_crystal_description     block
_exptl_crystal_colour     colourless
_exptl_crystal_size_max     0.40
_exptl_crystal_size_mid     0.35
_exptl_crystal_size_min     0.30
_exptl_crystal_density_diffrn     1.367
_exptl_crystal_density_meas     ?
_exptl_crystal_density_method     'not measured'
_exptl_crystal_F_000     544
_exptl_absorpt_coefficient_mu     0.088
_exptl_absorpt_correction_type     multi-scan
_exptl_absorpt_process_details     '(<i>SADABS</i>; Bruker, 2007)'
_exptl_absorpt_correction_T_min     0.9655
_exptl_absorpt_correction_T_max     0.9740
_exptl_special_details     ?
_diffrn_ambient_temperature     296(2)
_diffrn_radiation_type     MoK\a
_diffrn_radiation_wavelength     0.71073
_diffrn_radiation_source     'fine-focus sealed tube'
_diffrn_radiation_monochromator     graphite
_diffrn_measurement_device_type
                          'Bruker Kappa APEXII CCD area-detector diffractometer'
_diffrn_measurement_method     '\w and \f scan'
_diffrn_detector_area_resol_mean     8.33
_diffrn_reflns_number     9570
_diffrn_reflns_av_R_equivalents     0.0347
_diffrn_reflns_av_sigmaI/netI     0.0366
_diffrn_reflns_theta_min     2.70
_diffrn_reflns_theta_max     28.31
_diffrn_reflns_theta_full     28.31
_diffrn_measured_fraction_theta_max     0.989
_diffrn_measured_fraction_theta_full     0.989
_diffrn_reflns_limit_h_min     -12
_diffrn_reflns_limit_h_max     12
_diffrn_reflns_limit_k_min     -18
_diffrn_reflns_limit_k_max     18
_diffrn_reflns_limit_l_min     -9
_diffrn_reflns_limit_l_max     13
_diffrn_standards_number     0
_diffrn_standards_interval_count     ?
_diffrn_standards_interval_time     ?
_diffrn_standards_decay_%     ?
_refine_special_details
;
Refinement of <i>F</i>^2^ against ALL reflections. The weighted <i>R</i>-factor
<i>wR</i> and goodness of fit <i>S</i> are based on <i>F</i>^2^, conventional
<i>R</i>-factors <i>R</i> are based on <i>F</i>, with <i>F</i> set to zero for
negative <i>F</i>^2^. The threshold expression of <i>F</i>^2^ >
\s(<i>F</i>^2^) is used only for calculating <i>R</i>-factors(gt) <i>etc</i>.
and is not relevant to the choice of reflections for refinement.
<i>R</i>-factors based on <i>F</i>^2^ are statistically about twice as large
as those based on <i>F</i>, and <i>R</i>- factors based on ALL data will be
even larger.
;
_reflns_number_total     3123
_reflns_number_gt     2224
_reflns_threshold_expression     >2sigma(I)
_refine_ls_structure_factor_coef     Fsqd
_refine_ls_matrix_type     full
_refine_ls_R_factor_all     0.0686
_refine_ls_R_factor_gt     0.0444
_refine_ls_wR_factor_gt     0.1146
_refine_ls_wR_factor_ref     0.1321
_refine_ls_goodness_of_fit_ref     1.031
_refine_ls_restrained_S_all     1.031
_refine_ls_number_reflns     3123
_refine_ls_number_parameters     182
_refine_ls_number_restraints     0
_refine_ls_hydrogen_treatment     constr
_refine_ls_weighting_scheme     calc
_refine_ls_weighting_details
         'calc w=1/[\s^2^(Fo^2^)+(0.0716P)^2^+0.0884P] where P=(Fo^2^+2Fc^2^)/3'
_atom_sites_solution_hydrogens     geom
_atom_sites_solution_primary     direct
_atom_sites_solution_secondary     difmap
_refine_ls_shift/su_max     0.000
_refine_ls_shift/su_mean     0.000
_refine_diff_density_max     0.223
_refine_diff_density_min     -0.188
_refine_ls_extinction_method     SHELXL
_refine_ls_extinction_coef     0.042(4)
_refine_ls_extinction_expression
                                  'Fc^*^=kFc[1+0.001xFc^2^\l^3^/sin(2\q)]^-1/4^'
loop_
    _atom_type_symbol
    _atom_type_description
    _atom_type_scat_dispersion_real
    _atom_type_scat_dispersion_imag
    _atom_type_scat_source
    'C' 'C' 0.0033 0.0016
                         'International Tables Vol C Tables 4.2.6.8 and 6.1.1.4'
    'H' 'H' 0.0000 0.0000
                         'International Tables Vol C Tables 4.2.6.8 and 6.1.1.4'
    'N' 'N' 0.0061 0.0033
                         'International Tables Vol C Tables 4.2.6.8 and 6.1.1.4'
    'O' 'O' 0.0106 0.0060
                         'International Tables Vol C Tables 4.2.6.8 and 6.1.1.4'
_computing_data_collection     '<i>APEX2</i> (Bruker, 2007)'
_computing_cell_refinement     '<i>SAINT</i> (Bruker, 2007)'
_computing_data_reduction     '<i>SAINT</i> (Bruker, 2007)'
_computing_structure_solution     'SHELXS97 (Sheldrick, 2008)'
_computing_structure_refinement     'SHELXL97 (Sheldrick, 2008)'
_computing_molecular_graphics
;
<i>ORTEP-3 for Windows</i> (Farrugia, 2012) and <i>DIAMOND</i>
(Brandenburg, 2010)
;
_computing_publication_material
;
<i>SHELXL97</i> (Sheldrick, 2008) and <i>publCIF</i> (Westrip,
2010)
;
loop_
    _atom_site_type_symbol
    _atom_site_label
    _atom_site_fract_x
    _atom_site_fract_y
    _atom_site_fract_z
    _atom_site_U_iso_or_equiv
    _atom_site_adp_type
    _atom_site_calc_flag
    _atom_site_refinement_flags
    _atom_site_occupancy
    _atom_site_symmetry_multiplicity
    _atom_site_disorder_assembly
    _atom_site_disorder_group
    O O1 0.80024(14) -0.01503(9) 0.22190(12) 0.0570(4) Uani d . 1 1 . .
    O O2 0.81229(15) -0.05665(8) 0.43556(13) 0.0590(4) Uani d . 1 1 . .
    C C1 0.35542(16) 0.23405(12) 0.28342(15) 0.0410(4) Uani d . 1 1 . .
    H H1 0.3188 0.2869 0.3209 0.049 Uiso calc R 1 1 . .
    C C2 0.27224(16) 0.19194(12) 0.16350(15) 0.0454(4) Uani d . 1 1 . .
    H H2 0.1799 0.2175 0.1198 0.054 Uiso calc R 1 1 . .
    C C3 0.32484(18) 0.11291(12) 0.10856(15) 0.0440(4) Uani d . 1 1 . .
    H H3 0.2663 0.0840 0.0300 0.053 Uiso calc R 1 1 . .
    C C4 0.46477(17) 0.07589(11) 0.16959(13) 0.0368(3) Uani d . 1 1 . .
    H H4 0.5010 0.0230 0.1318 0.044 Uiso calc R 1 1 . .
    C C5 0.54912(15) 0.11890(10) 0.28707(13) 0.0294(3) Uani d . 1 1 . .
    C C6 0.49305(15) 0.19640(10) 0.34614(13) 0.0323(3) Uani d . 1 1 . .
    C C7 0.59990(16) 0.23295(11) 0.47731(13) 0.0372(4) Uani d . 1 1 . .
    H H7 0.5584 0.2858 0.5201 0.045 Uiso calc R 1 1 . .
    C C8 0.73588(15) 0.26293(10) 0.43345(13) 0.0329(3) Uani d . 1 1 . .
    C C9 0.79945(18) 0.35413(11) 0.44610(15) 0.0426(4) Uani d . 1 1 . .
    H H9 0.7627 0.4033 0.4905 0.051 Uiso calc R 1 1 . .
    C C10 0.91836(18) 0.37120(12) 0.39195(16) 0.0472(4) Uani d . 1 1 . .
    H H10 0.9615 0.4323 0.4001 0.057 Uiso calc R 1 1 . .
    C C11 0.97316(17) 0.29906(12) 0.32652(16) 0.0462(4) Uani d . 1 1 . .
    H H11 1.0519 0.3120 0.2893 0.055 Uiso calc R 1 1 . .
    C C12 0.91213(15) 0.20649(11) 0.31525(14) 0.0373(3) Uani d . 1 1 . .
    H H12 0.9503 0.1573 0.2720 0.045 Uiso calc R 1 1 . .
    C C13 0.79444(14) 0.18928(10) 0.36931(12) 0.0297(3) Uani d . 1 1 . .
    C C14 0.70748(15) 0.09493(10) 0.36761(13) 0.0298(3) Uani d . 1 1 . .
    C C15 0.77607(17) 0.00483(11) 0.32910(16) 0.0408(4) Uani d . 1 1 . .
    C C16 0.7720(2) -0.01959(13) 0.55478(17) 0.0566(5) Uani d . 1 1 . .
    H H16A 0.8592 -0.0126 0.6311 0.068 Uiso calc R 1 1 . .
    H H16B 0.7028 -0.0629 0.5813 0.068 Uiso calc R 1 1 . .
    C C17 0.70234(16) 0.07596(12) 0.51340(14) 0.0375(3) Uani d . 1 1 . .
    C C18 0.64493(17) 0.14591(12) 0.57090(14) 0.0419(4) Uani d . 1 1 . .
    H H18 0.6331 0.1426 0.6589 0.050 Uiso calc R 1 1 . .
loop_
    _atom_site_aniso_label
    _atom_site_aniso_U_11
    _atom_site_aniso_U_22
    _atom_site_aniso_U_33
    _atom_site_aniso_U_12
    _atom_site_aniso_U_13
    _atom_site_aniso_U_23
    O1 0.0749(9) 0.0426(7) 0.0586(7) 0.0140(6) 0.0266(6) -0.0097(6)
    O2 0.0767(9) 0.0353(7) 0.0645(8) 0.0168(6) 0.0177(6) 0.0126(6)
    C1 0.0341(8) 0.0432(9) 0.0454(8) 0.0049(6) 0.0097(6) -0.0012(7)
    C2 0.0322(8) 0.0528(10) 0.0457(8) -0.0005(7) 0.0005(7) 0.0072(7)
    C3 0.0429(8) 0.0487(10) 0.0339(7) -0.0133(7) -0.0015(6) 0.0007(7)
    C4 0.0452(8) 0.0319(7) 0.0332(7) -0.0058(6) 0.0099(6) -0.0028(6)
    C5 0.0327(7) 0.0288(7) 0.0268(6) -0.0021(5) 0.0079(5) 0.0025(5)
    C6 0.0311(7) 0.0355(8) 0.0304(6) -0.0006(5) 0.0085(5) 0.0000(6)
    C7 0.0383(8) 0.0412(8) 0.0311(7) 0.0048(6) 0.0076(6) -0.0096(6)
    C8 0.0330(7) 0.0337(7) 0.0276(6) 0.0023(6) 0.0003(5) -0.0045(5)
    C9 0.0451(9) 0.0339(8) 0.0396(8) 0.0026(6) -0.0049(7) -0.0080(6)
    C10 0.0407(9) 0.0386(9) 0.0532(9) -0.0103(7) -0.0035(7) 0.0001(7)
    C11 0.0296(7) 0.0513(10) 0.0542(9) -0.0062(6) 0.0051(7) 0.0080(8)
    C12 0.0292(7) 0.0400(8) 0.0417(7) 0.0033(6) 0.0073(6) 0.0026(6)
    C13 0.0295(7) 0.0289(7) 0.0279(6) 0.0029(5) 0.0026(5) 0.0007(5)
    C14 0.0337(7) 0.0271(7) 0.0286(6) 0.0017(5) 0.0080(5) 0.0002(5)
    C15 0.0437(8) 0.0306(8) 0.0477(8) 0.0037(6) 0.0111(7) -0.0007(7)
    C16 0.0646(11) 0.0535(11) 0.0507(9) 0.0097(9) 0.0136(9) 0.0200(8)
    C17 0.0371(8) 0.0429(8) 0.0307(7) 0.0001(6) 0.0056(6) 0.0074(6)
    C18 0.0426(8) 0.0582(10) 0.0251(6) -0.0012(7) 0.0092(6) 0.0013(6)
_geom_special_details
;
All e.s.d.'s (except the e.s.d. in the dihedral angle between two l.s. planes)
are estimated using the full covariance matrix. The cell e.s.d.'s are taken
into account individually in the estimation of e.s.d.'s in distances, angles
and torsion angles; correlations between e.s.d.'s in cell parameters are only
used when they are defined by crystal symmetry. An approximate (isotropic)
treatment of cell e.s.d.'s is used for estimating e.s.d.'s involving l.s.
planes.
;
loop_
    _geom_bond_atom_site_label_1
    _geom_bond_atom_site_label_2
    _geom_bond_site_symmetry_2
    _geom_bond_distance
    _geom_bond_publ_flag
    O1 C15 . 1.2001(19) ?
    O2 C15 . 1.3457(19) ?
    O2 C16 . 1.452(2) ?
    C1 C6 . 1.3783(19) ?
    C1 C2 . 1.388(2) ?
    C1 H1 . 0.9300 ?
    C2 C3 . 1.375(2) ?
    C2 H2 . 0.9300 ?
    C3 C4 . 1.389(2) ?
    C3 H3 . 0.9300 ?
    C4 C5 . 1.3788(19) ?
    C4 H4 . 0.9300 ?
    C5 C6 . 1.395(2) ?
    C5 C14 . 1.5272(18) ?
    C6 C7 . 1.5246(18) ?
    C7 C8 . 1.512(2) ?
    C7 C18 . 1.521(2) ?
    C7 H7 . 0.9800 ?
    C8 C9 . 1.385(2) ?
    C8 C13 . 1.3955(19) ?
    C9 C10 . 1.384(2) ?
    C9 H9 . 0.9300 ?
    C10 C11 . 1.370(2) ?
    C10 H10 . 0.9300 ?
    C11 C12 . 1.393(2) ?
    C11 H11 . 0.9300 ?
    C12 C13 . 1.374(2) ?
    C12 H12 . 0.9300 ?
    C13 C14 . 1.5339(19) ?
    C14 C15 . 1.499(2) ?
    C14 C17 . 1.5163(18) ?
    C16 C17 . 1.483(2) ?
    C16 H16A . 0.9700 ?
    C16 H16B . 0.9700 ?
    C17 C18 . 1.315(2) ?
    C18 H18 . 0.9300 ?
loop_
    _geom_angle_atom_site_label_1
    _geom_angle_atom_site_label_2
    _geom_angle_atom_site_label_3
    _geom_angle_site_symmetry_1
    _geom_angle_site_symmetry_3
    _geom_angle
    _geom_angle_publ_flag
    C15 O2 C16 . . 112.40(12) ?
    C6 C1 C2 . . 119.08(15) ?
    C6 C1 H1 . . 120.5 ?
    C2 C1 H1 . . 120.5 ?
    C3 C2 C1 . . 120.74(14) ?
    C3 C2 H2 . . 119.6 ?
    C1 C2 H2 . . 119.6 ?
    C2 C3 C4 . . 120.47(13) ?
    C2 C3 H3 . . 119.8 ?
    C4 C3 H3 . . 119.8 ?
    C5 C4 C3 . . 118.93(14) ?
    C5 C4 H4 . . 120.5 ?
    C3 C4 H4 . . 120.5 ?
    C4 C5 C6 . . 120.55(13) ?
    C4 C5 C14 . . 128.48(13) ?
    C6 C5 C14 . . 110.95(11) ?
    C1 C6 C5 . . 120.13(13) ?
    C1 C6 C7 . . 126.55(14) ?
    C5 C6 C7 . . 113.29(11) ?
    C8 C7 C18 . . 106.55(12) ?
    C8 C7 C6 . . 104.00(11) ?
    C18 C7 C6 . . 107.06(12) ?
    C8 C7 H7 . . 112.9 ?
    C18 C7 H7 . . 112.9 ?
    C6 C7 H7 . . 112.9 ?
    C9 C8 C13 . . 119.68(14) ?
    C9 C8 C7 . . 126.58(14) ?
    C13 C8 C7 . . 113.68(12) ?
    C10 C9 C8 . . 119.23(14) ?
    C10 C9 H9 . . 120.4 ?
    C8 C9 H9 . . 120.4 ?
    C11 C10 C9 . . 120.73(15) ?
    C11 C10 H10 . . 119.6 ?
    C9 C10 H10 . . 119.6 ?
    C10 C11 C12 . . 120.68(15) ?
    C10 C11 H11 . . 119.7 ?
    C12 C11 H11 . . 119.7 ?
    C13 C12 C11 . . 118.69(14) ?
    C13 C12 H12 . . 120.7 ?
    C11 C12 H12 . . 120.7 ?
    C12 C13 C8 . . 120.96(13) ?
    C12 C13 C14 . . 128.37(12) ?
    C8 C13 C14 . . 110.66(12) ?
    C15 C14 C17 . . 103.71(12) ?
    C15 C14 C5 . . 117.50(11) ?
    C17 C14 C5 . . 106.50(11) ?
    C15 C14 C13 . . 116.53(12) ?
    C17 C14 C13 . . 106.81(11) ?
    C5 C14 C13 . . 104.96(10) ?
    O1 C15 O2 . . 121.07(14) ?
    O1 C15 C14 . . 128.49(14) ?
    O2 C15 C14 . . 110.44(13) ?
    O2 C16 C17 . . 105.60(12) ?
    O2 C16 H16A . . 110.6 ?
    C17 C16 H16A . . 110.6 ?
    O2 C16 H16B . . 110.6 ?
    C17 C16 H16B . . 110.6 ?
    H16A C16 H16B . . 108.8 ?
    C18 C17 C16 . . 136.81(14) ?
    C18 C17 C14 . . 115.35(13) ?
    C16 C17 C14 . . 107.80(13) ?
    C17 C18 C7 . . 112.45(12) ?
    C17 C18 H18 . . 123.8 ?
    C7 C18 H18 . . 123.8 ?
loop_
    _geom_torsion_atom_site_label_1
    _geom_torsion_atom_site_label_2
    _geom_torsion_atom_site_label_3
    _geom_torsion_atom_site_label_4
    _geom_torsion_site_symmetry_1
    _geom_torsion_site_symmetry_2
    _geom_torsion_site_symmetry_3
    _geom_torsion_site_symmetry_4
    _geom_torsion
    _geom_torsion_publ_flag
    C6 C1 C2 C3 . . . . 0.9(2) ?
    C1 C2 C3 C4 . . . . -2.3(2) ?
    C2 C3 C4 C5 . . . . 0.8(2) ?
    C3 C4 C5 C6 . . . . 2.0(2) ?
    C3 C4 C5 C14 . . . . -176.46(13) ?
    C2 C1 C6 C5 . . . . 1.9(2) ?
    C2 C1 C6 C7 . . . . 179.78(14) ?
    C4 C5 C6 C1 . . . . -3.4(2) ?
    C14 C5 C6 C1 . . . . 175.29(12) ?
    C4 C5 C6 C7 . . . . 178.45(12) ?
    C14 C5 C6 C7 . . . . -2.83(17) ?
    C1 C6 C7 C8 . . . . -118.49(16) ?
    C5 C6 C7 C8 . . . . 59.48(15) ?
    C1 C6 C7 C18 . . . . 128.95(16) ?
    C5 C6 C7 C18 . . . . -53.07(16) ?
    C18 C7 C8 C9 . . . . -125.80(15) ?
    C6 C7 C8 C9 . . . . 121.28(15) ?
    C18 C7 C8 C13 . . . . 57.06(14) ?
    C6 C7 C8 C13 . . . . -55.86(15) ?
    C13 C8 C9 C10 . . . . 1.4(2) ?
    C7 C8 C9 C10 . . . . -175.55(13) ?
    C8 C9 C10 C11 . . . . 0.0(2) ?
    C9 C10 C11 C12 . . . . -1.2(2) ?
    C10 C11 C12 C13 . . . . 0.9(2) ?
    C11 C12 C13 C8 . . . . 0.5(2) ?
    C11 C12 C13 C14 . . . . 178.84(12) ?
    C9 C8 C13 C12 . . . . -1.7(2) ?
    C7 C8 C13 C12 . . . . 175.68(11) ?
    C9 C8 C13 C14 . . . . 179.70(11) ?
    C7 C8 C13 C14 . . . . -2.94(15) ?
    C4 C5 C14 C15 . . . . -9.8(2) ?
    C6 C5 C14 C15 . . . . 171.65(12) ?
    C4 C5 C14 C17 . . . . -125.40(15) ?
    C6 C5 C14 C17 . . . . 56.01(15) ?
    C4 C5 C14 C13 . . . . 121.57(15) ?
    C6 C5 C14 C13 . . . . -57.03(14) ?
    C12 C13 C14 C15 . . . . 13.99(19) ?
    C8 C13 C14 C15 . . . . -167.52(11) ?
    C12 C13 C14 C17 . . . . 129.29(14) ?
    C8 C13 C14 C17 . . . . -52.22(14) ?
    C12 C13 C14 C5 . . . . -117.89(14) ?
    C8 C13 C14 C5 . . . . 60.60(13) ?
    C16 O2 C15 O1 . . . . -179.23(15) ?
    C16 O2 C15 C14 . . . . 1.30(19) ?
    C17 C14 C15 O1 . . . . 178.30(16) ?
    C5 C14 C15 O1 . . . . 61.1(2) ?
    C13 C14 C15 O1 . . . . -64.7(2) ?
    C17 C14 C15 O2 . . . . -2.28(16) ?
    C5 C14 C15 O2 . . . . -119.45(14) ?
    C13 C14 C15 O2 . . . . 114.75(14) ?
    C15 O2 C16 C17 . . . . 0.30(19) ?
    O2 C16 C17 C18 . . . . -178.90(18) ?
    O2 C16 C17 C14 . . . . -1.73(17) ?
    C15 C14 C17 C18 . . . . -179.75(13) ?
    C5 C14 C17 C18 . . . . -55.14(16) ?
    C13 C14 C17 C18 . . . . 56.61(16) ?
    C15 C14 C17 C16 . . . . 2.39(16) ?
    C5 C14 C17 C16 . . . . 127.00(13) ?
    C13 C14 C17 C16 . . . . -121.24(13) ?
    C16 C17 C18 C7 . . . . 175.33(18) ?
    C14 C17 C18 C7 . . . . -1.69(19) ?
    C8 C7 C18 C17 . . . . -54.71(16) ?
    C6 C7 C18 C17 . . . . 56.09(17) ?
loop_
    _geom_hbond_atom_site_label_D
    _geom_hbond_atom_site_label_H
    _geom_hbond_atom_site_label_A
    _geom_hbond_site_symmetry_A
    _geom_hbond_distance_DH
    _geom_hbond_distance_HA
    _geom_hbond_distance_DA
    _geom_hbond_angle_DHA
    C7 H7 Cg1 4_555 0.98 2.92 3.7835(16) 148
    C16 H16B Cg1 3_656 0.97 2.76 3.650(2) 153
    C18 H18 Cg2 4_555 0.93 2.84 3.3942(16) 120
    C3 H3 O1 3_655 0.93 2.64 3.519(2) 157
_iucr_refine_instructions_details
;
TITL EIM5 in P2(1)/c
CELL  0.71073   9.3510  13.8153  10.1514   90.000  105.295   90.000
ZERR     4.00   0.0010   0.0016   0.0009    0.000    0.004    0.000
LATT 1
SYMM  - X, 1/2 + Y, 1/2 - Z
SFAC C  H  N  O
UNIT 72 48 0 8
OMIT 1 0 0
MERG 2
L.S. 20
ACTA
BOND   $H
FMAP 2
PLAN 20
CONF
HTAB
SIZE     0.30   0.35   0.40
TEMP    23.00
WGHT    0.071600    0.088400
EXTI    0.042229
FVAR       0.32368
O1    4    0.800244   -0.015030    0.221904    11.00000    0.07493    0.04258 =
         0.05856   -0.00974    0.02656    0.01403
O2    4    0.812295   -0.056649    0.435558    11.00000    0.07669    0.03531 =
         0.06455    0.01261    0.01770    0.01683
C1    1    0.355423    0.234047    0.283419    11.00000    0.03408    0.04324 =
         0.04536   -0.00118    0.00966    0.00492
AFIX  43
H1    2    0.318815    0.286932    0.320943    11.00000   -1.20000
AFIX   0
C2    1    0.272243    0.191942    0.163504    11.00000    0.03215    0.05277 =
         0.04568    0.00721    0.00051   -0.00049
AFIX  43
H2    2    0.179884    0.217475    0.119822    11.00000   -1.20000
AFIX   0
C3    1    0.324838    0.112909    0.108555    11.00000    0.04293    0.04871 =
         0.03387    0.00072   -0.00153   -0.01330
AFIX  43
H3    2    0.266324    0.084020    0.029962    11.00000   -1.20000
AFIX   0
C4    1    0.464774    0.075888    0.169595    11.00000    0.04521    0.03188 =
         0.03318   -0.00284    0.00993   -0.00576
AFIX  43
H4    2    0.500976    0.022952    0.131828    11.00000   -1.20000
AFIX   0
C5    1    0.549119    0.118899    0.287075    11.00000    0.03274    0.02884 =
         0.02677    0.00248    0.00789   -0.00210
C6    1    0.493047    0.196403    0.346142    11.00000    0.03111    0.03548 =
         0.03045   -0.00004    0.00845   -0.00060
C7    1    0.599903    0.232948    0.477311    11.00000    0.03833    0.04124 =
         0.03111   -0.00957    0.00756    0.00476
AFIX  13
H7    2    0.558401    0.285767    0.520073    11.00000   -1.20000
AFIX   0
C8    1    0.735882    0.262933    0.433452    11.00000    0.03296    0.03374 =
         0.02764   -0.00454    0.00033    0.00231
C9    1    0.799447    0.354129    0.446102    11.00000    0.04511    0.03389 =
         0.03962   -0.00803   -0.00491    0.00261
AFIX  43
H9    2    0.762694    0.403347    0.490462    11.00000   -1.20000
AFIX   0
C10   1    0.918356    0.371201    0.391948    11.00000    0.04067    0.03863 =
         0.05323    0.00009   -0.00354   -0.01032
AFIX  43
H10   2    0.961501    0.432316    0.400076    11.00000   -1.20000
AFIX   0
C11   1    0.973159    0.299063    0.326525    11.00000    0.02961    0.05133 =
         0.05417    0.00803    0.00507   -0.00621
AFIX  43
H11   2    1.051930    0.312035    0.289250    11.00000   -1.20000
AFIX   0
C12   1    0.912131    0.206490    0.315251    11.00000    0.02917    0.03996 =
         0.04174    0.00264    0.00728    0.00331
AFIX  43
H12   2    0.950300    0.157297    0.271982    11.00000   -1.20000
AFIX   0
C13   1    0.794435    0.189277    0.369308    11.00000    0.02951    0.02890 =
         0.02789    0.00071    0.00257    0.00293
C14   1    0.707485    0.094933    0.367608    11.00000    0.03370    0.02709 =
         0.02860    0.00019    0.00803    0.00169
C15   1    0.776074    0.004832    0.329102    11.00000    0.04369    0.03055 =
         0.04771   -0.00065    0.01114    0.00374
C16   1    0.772036   -0.019585    0.554781    11.00000    0.06464    0.05348 =
         0.05074    0.01998    0.01364    0.00973
AFIX  23
H16A  2    0.859246   -0.012636    0.631077    11.00000   -1.20000
H16B  2    0.702839   -0.062895    0.581280    11.00000   -1.20000
AFIX   0
C17   1    0.702344    0.075958    0.513403    11.00000    0.03709    0.04292 =
         0.03068    0.00738    0.00562    0.00015
C18   1    0.644926    0.145913    0.570901    11.00000    0.04257    0.05822 =
         0.02506    0.00128    0.00920   -0.00123
AFIX  43
H18   2    0.633147    0.142571    0.658938    11.00000   -1.20000
HKLF 4  1.0  1.00  0.00  0.00  0.00  1.00  0.00  0.00  0.00  1.00
REM  EIM5 in P2(1)/c
REM R1 =  0.0444 for   2224 Fo > 4sig(Fo)  and  0.0686 for all   3123 data
REM    182 parameters refined using      0 restraints
END
WGHT      0.0545      0.1998
REM Highest difference peak  0.223,  deepest hole -0.188,  1-sigma level  0.046
Q1    1   0.7199  0.0897  0.4422  11.00000  0.05    0.22
Q2    1   0.5451  0.2158  0.4112  11.00000  0.05    0.22
Q3    1   0.7425  0.0580  0.3398  11.00000  0.05    0.20
Q4    1   0.6399  0.0999  0.3224  11.00000  0.05    0.19
Q5    1   0.5027  0.1422  0.3355  11.00000  0.05    0.18
Q6    1   0.7613  0.1342  0.3635  11.00000  0.05    0.18
Q7    1   0.5075  0.1109  0.2192  11.00000  0.05    0.18
Q8    1   0.3180  0.1624  0.1290  11.00000  0.05    0.18
Q9    1   0.6220  0.1906  0.5206  11.00000  0.05    0.17
Q10   1   0.3204  0.2073  0.2269  11.00000  0.05    0.16
Q11   1   0.5852  0.1721  0.4960  11.00000  0.05    0.16
Q12   1   0.4216  0.1809  0.3513  11.00000  0.05    0.15
Q13   1   0.7499  0.2371  0.3759  11.00000  0.05    0.15
Q14   1   0.2880  0.0782 -0.0152  11.00000  0.05    0.15
Q15   1   0.4057  0.1064  0.1353  11.00000  0.05    0.15
Q16   1   0.6205  0.0922  0.5182  11.00000  0.05    0.15
Q17   1   0.9575  0.3265  0.3892  11.00000  0.05    0.15
Q18   1   0.8411 -0.0787  0.2014  11.00000  0.05    0.14
Q19   1   0.7538 -0.1279  0.6535  11.00000  0.05    0.14
Q20   1   0.3121  0.1838  0.3518  11.00000  0.05    0.13
;
data_Global
_journal_data_validation_number     ?
_journal_date_recd_electronic     2013-12-15
_journal_date_accepted     2014-01-01
_journal_name_full     'Acta Crystallographica, Section E'
_journal_year     2014
_journal_volume     70
_journal_issue      2
_journal_page_first     o114
_journal_page_last     o114
_journal_paper_category     QO
_journal_paper_doi     10.1107/S1600536814000026
_journal_coeditor_code     YK2102
_publ_contact_author_name     'M. Sithambaresan'
_publ_contact_author_address
;
Department of Chemistry
Faculty of Science
Eastern University
Chenkalady
Sri Lanka
;
_publ_contact_author_email     'eesans@yahoo.com'
_publ_contact_author_fax     '94-65-2240758'
_publ_contact_author_phone     '94-65-2240755'
_publ_section_title
;\
16-Oxapentacyclo[6.6.5.0^1,18^.0^2,7^.0^9,14^]nonadeca-2,4,6,9,11,13,18-\
heptaen-15-one
;
loop_
    _publ_author_name
    _publ_author_address
    'Eason M. Mathew'
;
      Department of Applied Chemistry
      Cochin University of Science and Technology
      Kochi 682022
      India
;
    'M. Sithambaresan'
;
      Department of Chemistry
      Faculty of Science
      Eastern University
      Chenkalady
      Sri Lanka
;
    'P. A. Unnikrishnan'
;
      Department of Applied Chemistry
      Cochin University of Science and Technology
      Kochi 682022
      India
;
    'M. R. Prathapachandra Kurup'
;
      Department of Applied Chemistry
      Cochin University of Science and Technology
      Kochi 682022
      India
;
_publ_section_synopsis     .
