# Supplementary material for: 16-Oxa­penta­cyclo­[6.6.5.01,18.02,7.09,14]nona­deca-2,4,6,9,11,13,18-heptaen-15-one
Source: Acta Crystallogr Sect E Struct Rep Online. 2014 Jan 8;70(Pt 2):o114. doi: 10.1107/S1600536814000026 (PMC3998282; doi:10.1107/S1600536814000026)
Supplement: Supplementary file 2 [file e-70-0o114-Isup2.hkl]

# 
# h,k,l, Fc-squared, Fo-squared, sigma(Fo-squared) and status flag 
# 
data_I
_shelx_title ' EIM5 in P2(1)/c' 
_shelx_refln_list_code          4 
_shelx_F_calc_maximum      109.31 
_exptl_crystal_F_000       544.00 
_reflns_d_resolution_high  0.7493 
 
loop_ 
 _symmetry_equiv_pos_as_xyz 
 'x, y, z' 
 '-x, y+1/2, -z+1/2' 
 '-x, -y, -z' 
 'x, -y-1/2, z-1/2' 
 
_cell_length_a     9.3510 
_cell_length_b    13.8153 
_cell_length_c    10.1514 
_cell_angle_alpha  90.000 
_cell_angle_beta  105.295 
_cell_angle_gamma  90.000 
 
_shelx_F_squared_multiplier     1.000 
 
loop_ 
 _refln_index_h 
 _refln_index_k 
 _refln_index_l 
 _refln_F_squared_calc 
 _refln_F_squared_meas 
 _refln_F_squared_sigma 
 _refln_observed_status 
   2   0   0    10720.06    10571.98    157.96 o 
   3   0   0      180.64      183.10      2.84 o 
   4   0   0     2696.34     2851.71     41.94 o 
   5   0   0       21.34       13.35      1.48 o 
   6   0   0        1.74        1.88      1.67 o 
   7   0   0      563.84      593.26     15.08 o 
   8   0   0       97.75       97.92      6.01 o 
   9   0   0        2.27        1.50      2.43 o 
  10   0   0       80.15       68.86     13.56 o 
  11   0   0       61.37       55.11      9.93 o 
   1   1   0     3744.25     2112.19    194.35 o 
   2   1   0      656.60      626.62      5.12 o 
   3   1   0      955.82      938.61      7.99 o 
   4   1   0        7.15        4.33      0.79 o 
   5   1   0      692.58      790.26     11.80 o 
   6   1   0      149.12      155.10      3.50 o 
   7   1   0       37.59       45.49      2.33 o 
   8   1   0        7.47        5.41      1.72 o 
   9   1   0      117.70      109.33      7.79 o 
  10   1   0        0.68       -2.01      2.01 o 
  11   1   0       29.60       27.57      3.69 o 
   0   2   0      772.32      500.77     56.92 o 
   1   2   0      281.49      269.01      3.53 o 
   2   2   0     3791.93     3846.80     34.48 o 
   3   2   0     2975.28     2986.55     28.56 o 
   4   2   0      362.35      364.94      5.46 o 
   5   2   0      190.54      189.04      3.71 o 
   6   2   0       68.77       69.08      3.66 o 
   7   2   0        1.53        0.67      1.05 o 
   8   2   0      189.42      174.83      6.04 o 
   9   2   0       98.60       87.32      5.04 o 
  10   2   0        0.04       -1.91      1.91 o 
  11   2   0       27.83       25.33      3.54 o 
   1   3   0      158.32      158.36      2.65 o 
   2   3   0      920.53      976.86     15.83 o 
   3   3   0        0.11        0.39      0.56 o 
   4   3   0     1158.55     1222.80     16.72 o 
   5   3   0      102.20      115.84      4.43 o 
   6   3   0      222.98      241.53      5.06 o 
   7   3   0        8.03        6.65      1.36 o 
   8   3   0        0.04       -1.26      1.26 o 
   9   3   0        0.43       -1.39      1.39 o 
  10   3   0       19.10       17.66      3.06 o 
  11   3   0        0.00       -1.14      4.44 o 
   0   4   0      578.87      505.65      8.72 o 
   1   4   0      335.29      341.00      4.53 o 
   2   4   0     1037.57      979.94     12.34 o 
   3   4   0      609.80      636.07      8.36 o 
   4   4   0      170.39      159.48      3.46 o 
   5   4   0      959.77     1005.58     14.50 o 
   6   4   0       85.91       89.82      3.08 o 
   7   4   0       54.34       54.65      3.43 o 
   8   4   0      275.50      250.43      5.88 o 
   9   4   0       22.97       19.52      2.16 o 
  10   4   0        0.72       -0.35      1.73 o 
  11   4   0       10.44        9.38      3.61 o 
   1   5   0     2056.83     2029.34     24.17 o 
   2   5   0      605.74      657.11      9.93 o 
   3   5   0       65.82       74.12      2.79 o 
   4   5   0     1040.12     1127.04     15.82 o 
   5   5   0       76.63       81.79      2.69 o 
   6   5   0      499.23      526.08      8.94 o 
   7   5   0      222.38      226.22      5.34 o 
   8   5   0      489.76      511.02     10.52 o 
   9   5   0        7.81        7.57      1.89 o 
  10   5   0        2.64        1.86      1.84 o 
  11   5   0        1.11        0.38      4.44 o 
   0   6   0       20.01       29.31      2.39 o 
   1   6   0     1590.32     1678.18     22.93 o 
   2   6   0       88.46       76.54      2.53 o 
   3   6   0     1130.99     1210.89     20.21 o 
   4   6   0      109.68      103.65      3.15 o 
   5   6   0      595.95      592.77      9.60 o 
   6   6   0        0.10        0.82      1.09 o 
   7   6   0      464.74      472.88      8.67 o 
   8   6   0        3.22        4.58      1.61 o 
   9   6   0       34.18       42.65      3.05 o 
  10   6   0        4.06        2.66      2.16 o 
  11   6   0       16.99       19.50      3.09 o 
   1   7   0      966.33      970.54     16.57 o 
   2   7   0        7.57        3.76      1.97 o 
   3   7   0      190.89      198.57      5.40 o 
   4   7   0      116.79      107.79      3.12 o 
   5   7   0      368.28      370.26      9.32 o 
   6   7   0      246.64      226.18      5.18 o 
   7   7   0       61.50       58.33      3.03 o 
   8   7   0      104.88      107.78      4.11 o 
   9   7   0        2.47        3.28      1.75 o 
  10   7   0       74.91       78.32      4.69 o 
  11   7   0        0.00        0.70      2.59 o 
   0   8   0       66.53       60.40      3.86 o 
   1   8   0       79.04       78.51      2.94 o 
   2   8   0      188.87      184.40      5.31 o 
   3   8   0       92.28       86.46      6.43 o 
   4   8   0      279.79      275.46      7.13 o 
   5   8   0       88.66       89.70      4.06 o 
   6   8   0      103.03      104.84      3.51 o 
   7   8   0       23.00       25.03      2.57 o 
   8   8   0        0.18        1.45      1.54 o 
   9   8   0       54.47       55.73      4.00 o 
  10   8   0       49.65       54.67      4.29 o 
   1   9   0       27.99       26.07      2.06 o 
   2   9   0      156.25      154.99      4.97 o 
   3   9   0      135.54      136.01      4.80 o 
   4   9   0       65.32       60.64      3.73 o 
   5   9   0       41.95       42.58      2.74 o 
   6   9   0       38.97       41.81      2.56 o 
   7   9   0       15.61       20.17      2.41 o 
   8   9   0       10.16       10.91      1.94 o 
   9   9   0       45.41       36.85      4.50 o 
  10   9   0       54.61       55.55      4.25 o 
   0  10   0      458.36      477.55     12.81 o 
   1  10   0        3.98        2.44      1.32 o 
   2  10   0        3.30        1.50      1.45 o 
   3  10   0        9.92       10.67      3.71 o 
   4  10   0      351.06      319.59      8.39 o 
   5  10   0      124.76      111.88      3.85 o 
   6  10   0        1.55       -0.55      1.25 o 
   7  10   0        0.97        1.61      1.48 o 
   8  10   0        4.45        0.02      2.91 o 
   9  10   0       10.40        4.36      2.55 o 
  10  10   0       30.20       42.21      3.96 o 
   1  11   0       98.12      101.51      3.97 o 
   2  11   0       91.16       95.92      4.17 o 
   3  11   0      420.69      415.41      9.99 o 
   4  11   0       34.95       38.87      4.12 o 
   5  11   0       47.03       43.95      2.77 o 
   6  11   0        1.09       -1.11      1.64 o 
   7  11   0       14.60       10.65      2.78 o 
   8  11   0       32.30       29.66      3.11 o 
   9  11   0        0.08       -0.66      1.99 o 
   0  12   0        4.28        1.76      2.27 o 
   1  12   0       72.24       71.38      3.82 o 
   2  12   0      319.89      293.83      7.75 o 
   3  12   0       11.87       15.89      2.53 o 
   4  12   0       27.51       22.08      3.07 o 
   5  12   0       23.37       25.46      3.21 o 
   6  12   0        0.26        0.01      1.36 o 
   7  12   0        8.20        8.06      2.21 o 
   8  12   0        5.85        2.26      2.13 o 
   9  12   0        1.91        1.53      2.54 o 
   1  13   0        1.63       -0.11      1.57 o 
   2  13   0       25.10       30.62      2.85 o 
   3  13   0      113.19      100.15      4.71 o 
   4  13   0        3.64        3.65      2.40 o 
   5  13   0        2.43        5.05      2.36 o 
   6  13   0       39.43       43.27      4.05 o 
   7  13   0        0.37        2.45      5.79 o 
   8  13   0       44.36       49.55      6.23 o 
   0  14   0       99.67       79.82      6.18 o 
   1  14   0       18.38       16.05      2.48 o 
   2  14   0        1.63        3.00      1.79 o 
   3  14   0       24.33       31.92      3.12 o 
   4  14   0        1.57        2.05      2.16 o 
   5  14   0        7.05        6.13      3.48 o 
   6  14   0        0.44       -1.70      1.70 o 
   7  14   0       32.65       33.79      5.04 o 
   1  15   0       18.33       17.58      2.56 o 
   2  15   0        2.17        1.27      2.15 o 
   3  15   0       10.03       13.39      2.47 o 
   4  15   0       84.07       82.25      7.86 o 
   5  15   0       47.17       61.18      6.62 o 
   6  15   0        0.42        0.07      2.42 o 
   0  16   0      126.79      149.77      8.29 o 
   1  16   0        0.00        2.23      1.89 o 
   2  16   0        0.03       -1.55      2.27 o 
   3  16   0       70.77       78.31      5.86 o 
   4  16   0       24.19       28.06      4.11 o 
   5  16   0        3.18        9.11      3.30 o 
   1  17   0        1.84        1.21      2.54 o 
   2  17   0       10.41        6.12      2.92 o 
   3  17   0        0.97        2.26      2.75 o 
   4  17   0        6.18        2.62      2.93 o 
   0  18   0       23.25       23.77      7.16 o 
   1  18   0        0.02        0.85      3.53 o 
   2  18   0        0.57       -1.62      5.30 o 
 -12   1   1        9.35        2.32      2.87 o 
 -11   1   1        0.37       -0.13      2.25 o 
 -10   1   1       30.55       29.86      3.45 o 
  -9   1   1       78.84       75.86      4.22 o 
  -8   1   1        5.19        2.32      1.65 o 
  -7   1   1        2.77        4.83      1.47 o 
  -6   1   1      162.41      148.12      4.25 o 
  -5   1   1      167.77      171.92      3.45 o 
  -4   1   1      792.67      800.02      8.33 o 
  -3   1   1     1068.05     1051.12      8.97 o 
  -2   1   1      606.60      561.87      5.15 o 
  -1   1   1      495.51      386.76      7.89 o 
   1   1   1     1690.30     1721.69     13.74 o 
   2   1   1     6135.41     6226.24     44.29 o 
   3   1   1      447.24      458.47      4.38 o 
   4   1   1     1199.47     1245.48     13.96 o 
   5   1   1        3.65        2.04      0.78 o 
   6   1   1       29.52       28.46      1.88 o 
   7   1   1        0.00       -0.85      0.99 o 
   8   1   1        1.47        0.50      1.55 o 
   9   1   1       33.19       29.50      2.79 o 
  10   1   1        1.33        3.50      2.11 o 
  11   1   1        9.00       11.16      4.21 o 
 -12   2   1        2.91        5.12      2.72 o 
 -11   2   1        0.53        0.06      2.16 o 
 -10   2   1        0.40       -1.42      1.92 o 
  -9   2   1        4.57        0.94      1.93 o 
  -8   2   1       27.77       28.13      2.90 o 
  -7   2   1        6.78        7.50      1.76 o 
  -6   2   1      344.37      358.89      6.54 o 
  -5   2   1      270.12      274.50      5.41 o 
  -4   2   1       73.44       69.31      1.72 o 
  -3   2   1       97.92      108.19      2.12 o 
  -2   2   1     6102.23     6526.42     93.97 o 
  -1   2   1     9064.83     9701.15    254.48 o 
   0   2   1     3159.96     3029.36    118.57 o 
   1   2   1     1174.14     1168.78     11.67 o 
   2   2   1     4194.67     4272.42     33.93 o 
   3   2   1      258.77      289.91      3.13 o 
   4   2   1     1890.33     1999.73     21.61 o 
   5   2   1      870.31      909.43     13.12 o 
   6   2   1      291.87      298.10      5.29 o 
   7   2   1       87.82       77.08      2.79 o 
   8   2   1        2.06       -1.06      1.33 o 
   9   2   1        3.83        1.45      2.50 o 
  10   2   1        0.62       -1.72      1.95 o 
  11   2   1       14.18       18.41      4.21 o 
 -12   3   1        1.60        0.86      5.15 o 
 -11   3   1        0.06       -0.73      2.68 o 
 -10   3   1        0.02       -0.49      1.98 o 
  -9   3   1       44.38       43.55      3.77 o 
  -8   3   1        5.52        1.66      1.44 o 
  -7   3   1       58.60       53.29      2.55 o 
  -6   3   1       65.57       61.57      3.59 o 
  -5   3   1        9.67        6.85      1.04 o 
  -4   3   1      339.20      357.70      5.92 o 
  -3   3   1     1225.54     1242.52     14.95 o 
  -2   3   1     1803.91     1811.08     20.30 o 
  -1   3   1     9060.42     9862.82    125.04 o 
   0   3   1     1413.14     1297.38     14.04 o 
   1   3   1       62.25       62.34      1.40 o 
   2   3   1     1780.58     1766.82     20.93 o 
   3   3   1      349.45      393.37      5.51 o 
   4   3   1      312.52      290.22      4.64 o 
   5   3   1       61.34       63.45      2.14 o 
   6   3   1      409.16      409.39      7.15 o 
   7   3   1        0.05       -1.16      1.16 o 
   8   3   1       52.63       53.78      4.78 o 
   9   3   1       15.28       13.94      1.98 o 
  10   3   1        0.92        0.72      2.61 o 
  11   3   1        0.56        1.44      3.09 o 
 -11   4   1       22.19       25.19      5.53 o 
 -10   4   1       55.41       48.87      4.34 o 
  -9   4   1        0.40       -1.33      1.33 o 
  -8   4   1       34.93       28.51      2.54 o 
  -7   4   1       18.34       17.97      1.73 o 
  -6   4   1      485.78      491.98      8.36 o 
  -5   4   1       72.40       76.76      2.49 o 
  -4   4   1      382.37      410.50      6.69 o 
  -3   4   1      684.63      735.12     10.47 o 
  -2   4   1     2446.66     2522.91     29.65 o 
  -1   4   1       65.47       58.84      1.51 o 
   0   4   1      421.16      419.13      5.26 o 
   1   4   1      753.51      729.29      8.56 o 
   2   4   1        0.10       -0.61      0.61 o 
   3   4   1      630.28      640.65      9.02 o 
   4   4   1      474.65      516.80      7.31 o 
   5   4   1       66.53       69.04      3.76 o 
   6   4   1      150.38      148.66      3.87 o 
   7   4   1      376.16      363.15      9.61 o 
   8   4   1        4.31        6.52      1.68 o 
   9   4   1       33.77       37.11      2.83 o 
  10   4   1       32.40       30.53      3.15 o 
  11   4   1        0.67        5.49      3.53 o 
 -11   5   1       24.19       30.24      4.16 o 
 -10   5   1       22.69       29.35      2.78 o 
  -9   5   1       28.28       34.00      2.66 o 
  -8   5   1      255.08      260.82      8.46 o 
  -7   5   1      552.10      526.24      9.20 o 
  -6   5   1      146.11      146.98      5.70 o 
  -5   5   1        3.93        6.91      1.07 o 
  -4   5   1      471.11      527.75     14.41 o 
  -3   5   1      512.88      561.49     10.46 o 
  -2   5   1     1861.51     2032.81     27.29 o 
  -1   5   1      359.34      341.52      5.12 o 
   0   5   1      414.37      369.26      5.47 o 
   1   5   1      426.83      411.79      6.64 o 
   2   5   1      441.74      437.95      7.10 o 
   3   5   1      551.47      596.22     18.42 o 
   4   5   1       22.44       26.82      1.72 o 
   5   5   1      176.20      184.32      4.62 o 
   6   5   1      241.84      238.96      5.18 o 
   7   5   1      284.56      292.32      6.33 o 
   8   5   1      299.43      296.43      6.63 o 
   9   5   1      335.51      349.77     13.01 o 
  10   5   1        1.22        5.12      2.22 o 
  11   5   1        8.25       21.36      4.25 o 
 -11   6   1        0.06       -2.07      3.10 o 
 -10   6   1       64.77       68.84      3.84 o 
  -9   6   1       34.57       36.20      2.84 o 
  -8   6   1       78.75       88.49      3.76 o 
  -7   6   1       62.09       64.70      3.00 o 
  -6   6   1       78.53       69.77      2.77 o 
  -5   6   1      420.91      401.38     13.01 o 
  -4   6   1       44.46       50.12      3.83 o 
  -3   6   1      323.85      364.46      7.75 o 
  -2   6   1      215.24      234.80      5.52 o 
  -1   6   1       45.11       38.21      1.86 o 
   0   6   1      148.51      152.28      3.12 o 
   1   6   1      131.15      135.81      3.21 o 
   2   6   1      235.38      214.22      6.11 o 
   3   6   1        0.64        0.57      0.95 o 
   4   6   1       88.96       93.98      2.81 o 
   5   6   1       39.59       45.78      2.32 o 
   6   6   1       19.96       21.58      1.88 o 
   7   6   1      591.06      583.42     10.21 o 
   8   6   1       19.78       15.32      2.00 o 
   9   6   1      180.76      186.36      6.31 o 
  10   6   1        4.66        2.85      2.18 o 
  11   6   1       19.56       23.02      3.26 o 
 -11   7   1        8.88       10.08      2.66 o 
 -10   7   1      118.13      121.49      4.80 o 
  -9   7   1      310.35      336.43      7.63 o 
  -8   7   1      155.62      161.93      4.70 o 
  -7   7   1      106.64       99.33      3.61 o 
  -6   7   1       12.39       11.98      1.54 o 
  -5   7   1      198.81      209.53      4.68 o 
  -4   7   1       78.23       78.36      4.44 o 
  -3   7   1       11.46       11.43      1.69 o 
  -2   7   1        0.50        0.90      1.14 o 
  -1   7   1        0.97        0.77      1.04 o 
   0   7   1      449.83      497.52      7.43 o 
   1   7   1      199.80      177.15      4.03 o 
   2   7   1      397.75      401.92      7.09 o 
   3   7   1      285.50      271.02      7.70 o 
   4   7   1      390.43      419.04      7.34 o 
   5   7   1       80.66       87.51      5.03 o 
   6   7   1        0.80       -0.93      1.12 o 
   7   7   1       20.79       18.65      2.04 o 
   8   7   1      100.61      110.09      6.26 o 
   9   7   1       63.33       64.91      4.24 o 
  10   7   1      184.15      183.68      7.45 o 
 -11   8   1        1.01        4.20      2.64 o 
 -10   8   1        3.10        1.87      2.15 o 
  -9   8   1      104.47      100.53      4.15 o 
  -8   8   1       44.57       48.87      3.57 o 
  -7   8   1      104.29      100.33      3.68 o 
  -6   8   1       40.86       35.88      2.30 o 
  -5   8   1       79.59       73.68      4.74 o 
  -4   8   1        3.77        6.74      1.73 o 
  -3   8   1        0.46        1.81      1.28 o 
  -2   8   1       85.21       81.68      3.43 o 
  -1   8   1     1281.56     1364.71     19.80 o 
   0   8   1     1301.15     1356.89     19.65 o 
   1   8   1       91.16       94.41      3.62 o 
   2   8   1       12.55       14.01      1.79 o 
   3   8   1       54.16       41.58      2.83 o 
   4   8   1       78.73       86.71      5.31 o 
   5   8   1       12.28        9.65      1.49 o 
   6   8   1        0.10       -1.24      1.24 o 
   7   8   1       10.47        9.31      2.49 o 
   8   8   1       11.43        9.00      2.30 o 
   9   8   1       77.21       76.13      4.42 o 
  10   8   1        0.38        0.43      2.16 o 
 -10   9   1        0.18       -1.40      2.45 o 
  -9   9   1        7.46        4.66      3.27 o 
  -8   9   1        0.04       -1.45      1.45 o 
  -7   9   1        0.26       -0.11      1.33 o 
  -6   9   1      167.45      160.38      4.50 o 
  -5   9   1      211.57      207.43      4.97 o 
  -4   9   1      108.58      120.08      6.56 o 
  -3   9   1        0.96        0.24      1.38 o 
  -2   9   1      170.33      191.84      5.61 o 
  -1   9   1        7.22        3.96      1.33 o 
   0   9   1       80.83       71.75      3.04 o 
   1   9   1      152.07      149.08      4.18 o 
   2   9   1       87.64       87.65      4.28 o 
   3   9   1        2.80        1.81      1.42 o 
   4   9   1      110.88      111.87      4.52 o 
   5   9   1       50.47       47.39      2.63 o 
   6   9   1        1.57        1.68      1.71 o 
   7   9   1        0.19       -1.29      1.29 o 
   8   9   1       15.27       13.87      2.65 o 
   9   9   1        3.18        2.42      2.39 o 
  10   9   1        8.09        3.63      2.56 o 
 -10  10   1       48.04       53.91      4.63 o 
  -9  10   1       15.72       20.97      2.86 o 
  -8  10   1        3.33        3.68      1.69 o 
  -7  10   1        0.04        0.53      1.33 o 
  -6  10   1       24.74       17.51      1.99 o 
  -5  10   1       76.21       75.03      3.31 o 
  -4  10   1        5.37        3.40      1.89 o 
  -3  10   1        6.53        4.56      1.76 o 
  -2  10   1       89.62       97.34      4.22 o 
  -1  10   1       29.02       25.20      2.21 o 
   0  10   1       28.00       24.79      2.18 o 
   1  10   1      241.13      245.67      5.87 o 
   2  10   1        0.01        1.06      1.47 o 
   3  10   1      292.81      286.70      7.58 o 
   4  10   1      208.49      196.43     11.42 o 
   5  10   1       52.05       47.28      2.74 o 
   6  10   1       47.67       47.59      2.85 o 
   7  10   1        1.34        0.84      1.83 o 
   8  10   1        0.08       -1.82      1.82 o 
   9  10   1        9.00        6.43      2.40 o 
  -9  11   1        7.51        8.05      2.80 o 
  -8  11   1       42.82       49.25      3.66 o 
  -7  11   1       11.68       12.82      1.93 o 
  -6  11   1       29.23       28.38      3.27 o 
  -5  11   1      112.37      119.37      4.86 o 
  -4  11   1      217.31      186.28      6.45 o 
  -3  11   1      123.60      120.76      4.95 o 
  -2  11   1       59.74       50.06      3.17 o 
  -1  11   1      491.19      489.93      9.56 o 
   0  11   1       33.34       28.68      2.49 o 
   1  11   1       83.78       85.46      3.74 o 
   2  11   1      158.29      146.20      4.73 o 
   3  11   1       32.27       30.55      3.65 o 
   4  11   1      108.52       88.78      4.67 o 
   5  11   1        7.65        7.78      2.16 o 
   6  11   1      124.73      126.18      9.22 o 
   7  11   1        0.43        0.01      1.70 o 
   8  11   1        1.11       -1.79      1.79 o 
   9  11   1       13.64       17.43      2.93 o 
  -9  12   1       10.35       12.95      3.05 o 
  -8  12   1        0.15        0.91      1.95 o 
  -7  12   1       11.03       13.66      2.15 o 
  -6  12   1       14.95       15.70      2.02 o 
  -5  12   1       40.10       35.93      3.59 o 
  -4  12   1      116.01      100.17      5.20 o 
  -3  12   1       99.04       93.18      5.92 o 
  -2  12   1      356.95      346.90      7.94 o 
  -1  12   1      270.69      273.06      6.85 o 
   0  12   1      177.25      160.36      5.17 o 
   1  12   1      116.08      115.20      4.57 o 
   2  12   1        0.80        0.58      1.54 o 
   3  12   1      260.84      258.57      7.72 o 
   4  12   1       18.72       13.72      2.48 o 
   5  12   1        4.07        6.61      3.07 o 
   6  12   1        0.00       -0.61      1.95 o 
   7  12   1       13.38       11.66      3.17 o 
   8  12   1       12.08       13.65      4.21 o 
  -8  13   1       28.83       26.96      3.16 o 
  -7  13   1        0.00       -0.23      1.77 o 
  -6  13   1        0.91        0.58      1.56 o 
  -5  13   1        5.43        1.94      2.19 o 
  -4  13   1        1.38       -0.07      2.47 o 
  -3  13   1       79.87       70.95      4.15 o 
  -2  13   1       10.70       12.64      2.18 o 
  -1  13   1        9.31        6.48      2.13 o 
   0  13   1        3.16       -0.32      1.54 o 
   1  13   1        0.27        0.34      1.80 o 
   2  13   1       44.79       47.46      3.39 o 
   3  13   1      466.98      489.69     12.02 o 
   4  13   1      193.94      201.89     15.02 o 
   5  13   1        4.11       12.55      3.62 o 
   6  13   1        8.18       10.17      3.14 o 
   7  13   1       26.30       29.58      7.80 o 
   8  13   1       32.41       34.80      4.00 o 
  -7  14   1        2.00        3.74      3.42 o 
  -6  14   1        0.34       -1.58      1.81 o 
  -5  14   1       16.94       20.28      3.22 o 
  -4  14   1       29.01       31.46      4.24 o 
  -3  14   1        2.85       -0.37      1.79 o 
  -2  14   1        1.55        3.42      1.88 o 
  -1  14   1        8.73        7.26      2.22 o 
   0  14   1       10.41       14.89      2.35 o 
   1  14   1       26.89       32.79      3.08 o 
   2  14   1        0.41        0.81      1.76 o 
   3  14   1      263.66      279.36     18.15 o 
   4  14   1       26.61       29.51      4.57 o 
   5  14   1        0.33        1.81      4.30 o 
   6  14   1        1.43        1.79      2.17 o 
   7  14   1        7.08        8.89      2.61 o 
  -7  15   1       27.54       28.03      3.68 o 
  -6  15   1       44.19       42.73      4.76 o 
  -5  15   1       19.93       19.94      4.41 o 
  -4  15   1        0.09        1.76      1.96 o 
  -3  15   1       30.95       30.57      3.66 o 
  -2  15   1       12.55       11.47      2.38 o 
  -1  15   1       10.64        9.55      2.70 o 
   0  15   1        1.46       -0.15      1.73 o 
   1  15   1       17.68       13.59      2.56 o 
   2  15   1       50.46       48.47      5.57 o 
   3  15   1        2.33        3.54      3.04 o 
   4  15   1       56.55       52.10      4.83 o 
   5  15   1        8.29        2.14      3.72 o 
   6  15   1        7.37        5.87      2.46 o 
  -6  16   1        1.55        5.20      2.72 o 
  -5  16   1       24.06       21.01      4.66 o 
  -4  16   1        2.68        0.14      2.48 o 
  -3  16   1        8.20       12.41      2.55 o 
  -2  16   1        2.06        2.20      2.03 o 
  -1  16   1       12.03        7.61      3.12 o 
   0  16   1        1.38        1.41      2.28 o 
   1  16   1        4.68        4.42      4.56 o 
   2  16   1        4.25        4.62      2.78 o 
   3  16   1       80.30       69.69      5.73 o 
   4  16   1       30.00       46.71      5.27 o 
   5  16   1       24.31       31.51      4.46 o 
  -4  17   1       89.08       98.71      8.57 o 
  -3  17   1       29.47       40.52      6.07 o 
  -2  17   1        2.38        6.80      3.71 o 
  -1  17   1        0.97        5.52      2.81 o 
   0  17   1        1.07       -2.44      2.44 o 
   1  17   1        0.40       -2.28      2.37 o 
   2  17   1        0.00       -2.48      2.48 o 
   3  17   1       29.72       34.78      4.62 o 
   4  17   1       59.94       72.08      8.28 o 
  -2  18   1       11.14       11.27      4.48 o 
  -1  18   1       17.81       13.89      4.35 o 
   0  18   1        1.75       -1.73      3.21 o 
   1  18   1       24.79       32.59      4.45 o 
   2  18   1        3.00        2.00      4.68 o 
 -12   0   2       19.99       17.66      6.11 o 
 -11   0   2        0.55        0.86      4.01 o 
 -10   0   2       17.03       14.19      4.58 o 
  -9   0   2      372.54      373.11     12.28 o 
  -8   0   2        0.67       -1.89      2.02 o 
  -7   0   2      307.04      340.40     10.41 o 
  -6   0   2      149.84      166.25      6.36 o 
  -5   0   2     2465.45     2580.99     49.43 o 
  -4   0   2       48.30       41.78      1.85 o 
  -3   0   2        1.97        2.51      0.76 o 
  -2   0   2      706.02      691.80     11.22 o 
  -1   0   2    11372.90     9002.97    189.24 o 
   0   0   2        5.53        4.06      0.55 o 
   1   0   2    11948.07    12565.37    228.55 o 
   2   0   2     8240.09     8598.82     86.30 o 
   3   0   2      687.34      807.44     11.16 o 
   4   0   2      118.40      121.10      2.88 o 
   5   0   2      722.82      733.86     12.48 o 
   6   0   2        0.18       -0.36      1.06 o 
   7   0   2        0.09       -1.17      1.17 o 
   8   0   2        1.65        0.92      1.99 o 
   9   0   2       16.68        9.14      2.88 o 
  10   0   2       66.63       69.34      9.36 o 
  11   0   2       82.42       77.47     10.32 o 
 -12   1   2        0.00       -0.81      2.89 o 
 -11   1   2        0.00        1.66      2.34 o 
 -10   1   2      205.25      195.35      7.31 o 
  -9   1   2       22.50       26.55      3.25 o 
  -8   1   2        8.96        5.71      1.96 o 
  -7   1   2       10.95       11.30      2.06 o 
  -6   1   2      184.87      202.43      5.79 o 
  -5   1   2       75.66       77.44      4.25 o 
  -4   1   2      380.09      445.09      7.69 o 
  -3   1   2        7.95        9.85      0.72 o 
  -2   1   2     5781.66     5552.59     81.45 o 
  -1   1   2      458.96      461.95      5.73 o 
   0   1   2     5958.76     6296.59    149.89 o 
   1   1   2     6574.09     6572.64     87.52 o 
   2   1   2      527.10      558.85      4.42 o 
   3   1   2      637.88      668.36      6.69 o 
   4   1   2      272.85      323.42      4.13 o 
   5   1   2       47.72       44.68      1.61 o 
   6   1   2       10.71       12.92      1.32 o 
   7   1   2      319.86      330.49      7.00 o 
   8   1   2        4.48        3.12      1.59 o 
   9   1   2        0.43        0.52      1.60 o 
  10   1   2        8.11        7.91      3.31 o 
  11   1   2        0.41        1.63      3.26 o 
 -12   2   2       15.25       10.07      4.80 o 
 -11   2   2        1.93        2.54      2.42 o 
 -10   2   2        0.81       -1.35      1.95 o 
  -9   2   2       20.20       15.19      2.70 o 
  -8   2   2       57.26       52.55      3.80 o 
  -7   2   2       38.77       39.01      3.08 o 
  -6   2   2       28.87       27.95      1.78 o 
  -5   2   2     1477.44     1620.79     21.91 o 
  -4   2   2       78.29       78.33      2.08 o 
  -3   2   2     1655.16     1729.40     18.14 o 
  -2   2   2      537.42      531.85      5.70 o 
  -1   2   2       12.77       17.67      0.75 o 
   0   2   2      182.26      169.75      2.40 o 
   1   2   2     2078.55     2072.13     20.00 o 
   2   2   2      834.64      859.25      7.67 o 
   3   2   2       99.85      114.16      1.99 o 
   4   2   2       26.04       21.96      1.66 o 
   5   2   2        3.79        4.01      0.89 o 
   6   2   2      170.83      169.76      5.77 o 
   7   2   2      127.06      121.19      3.36 o 
   8   2   2       51.72       46.08      2.60 o 
   9   2   2        5.49        3.67      1.51 o 
  10   2   2        1.20        2.14      2.30 o 
  11   2   2       10.70       19.38      7.06 o 
 -12   3   2        1.90        4.46      2.79 o 
 -11   3   2       14.28       13.81      3.17 o 
 -10   3   2        0.15       -1.95      1.96 o 
  -9   3   2       12.38        9.06      2.44 o 
  -8   3   2        3.11        0.80      1.67 o 
  -7   3   2       24.96       25.95      1.93 o 
  -6   3   2      107.58       97.88      2.97 o 
  -5   3   2       61.33       59.52      2.09 o 
  -4   3   2      314.64      354.75      4.98 o 
  -3   3   2       48.97       62.83      1.60 o 
  -2   3   2     1697.25     1730.41     17.07 o 
  -1   3   2     2423.71     2437.43     25.75 o 
   0   3   2     2630.58     2697.33     31.13 o 
   1   3   2       10.28        9.92      0.60 o 
   2   3   2      313.10      295.43      3.57 o 
   3   3   2        0.46        0.30      0.53 o 
   4   3   2      207.07      215.55      3.48 o 
   5   3   2        9.18        7.37      1.04 o 
   6   3   2      262.90      268.39      5.45 o 
   7   3   2      229.89      216.16      5.71 o 
   8   3   2       34.11       31.68      2.26 o 
   9   3   2       49.63       45.92      3.46 o 
  10   3   2        6.97        5.03      2.18 o 
  11   3   2       21.77       23.68      7.06 o 
 -12   4   2        2.19       -0.33      2.67 o 
 -11   4   2        5.22        8.32      2.82 o 
 -10   4   2        6.38        6.54      2.55 o 
  -9   4   2       11.30       14.80      3.58 o 
  -8   4   2       75.35       75.29      3.22 o 
  -7   4   2       42.04       38.82      2.26 o 
  -6   4   2       51.90       43.67      3.18 o 
  -5   4   2       25.22       21.64      1.43 o 
  -4   4   2       10.12       12.01      1.01 o 
  -3   4   2      138.31      148.79      2.73 o 
  -2   4   2      944.97      996.09     14.61 o 
  -1   4   2     2107.50     2157.86     25.27 o 
   0   4   2      640.53      634.55      8.15 o 
   1   4   2       40.38       39.79      1.65 o 
   2   4   2      825.56      827.48     12.74 o 
   3   4   2        0.00       -0.56      0.61 o 
   4   4   2       87.52       92.08      2.34 o 
   5   4   2        5.68        5.53      1.09 o 
   6   4   2      417.49      416.31      8.35 o 
   7   4   2      711.98      695.44     12.86 o 
   8   4   2       21.42       22.19      2.17 o 
   9   4   2       99.34      102.99      4.77 o 
  10   4   2        9.03       13.07      2.46 o 
  11   4   2        0.06       -2.10      4.77 o 
 -11   5   2        0.96       -0.59      2.40 o 
 -10   5   2        5.36        5.83      2.49 o 
  -9   5   2       17.50       15.64      2.09 o 
  -8   5   2       34.50       36.61      2.92 o 
  -7   5   2       39.91       41.86      2.61 o 
  -6   5   2       57.68       66.93      2.60 o 
  -5   5   2      169.68      182.15      4.02 o 
  -4   5   2      158.50      146.52      3.24 o 
  -3   5   2      806.78      848.71     12.01 o 
  -2   5   2      254.66      275.24      5.06 o 
  -1   5   2      411.38      426.43      6.76 o 
   0   5   2        1.45       -0.56      0.56 o 
   1   5   2      105.56       95.62      2.39 o 
   2   5   2     2392.56     2573.33     41.17 o 
   3   5   2     2157.18     2315.64     31.00 o 
   4   5   2        1.17        0.91      0.71 o 
   5   5   2        1.25       -0.73      0.93 o 
   6   5   2      140.82      155.15      4.07 o 
   7   5   2        7.44       12.07      1.74 o 
   8   5   2      174.34      173.19      5.74 o 
   9   5   2        2.58        5.41      2.14 o 
  10   5   2       24.71       21.94      4.95 o 
 -11   6   2       13.07        9.42      3.17 o 
 -10   6   2        8.05        9.32      2.14 o 
  -9   6   2       19.55       18.63      2.18 o 
  -8   6   2        0.24        2.02      1.36 o 
  -7   6   2      132.09      127.29      3.84 o 
  -6   6   2      356.31      347.56      6.59 o 
  -5   6   2        4.13        2.26      0.93 o 
  -4   6   2      166.94      205.76      4.18 o 
  -3   6   2        2.86        8.10      1.53 o 
  -2   6   2     1619.13     1841.71     25.12 o 
  -1   6   2      702.67      700.06     10.50 o 
   0   6   2      889.15      920.04     11.91 o 
   1   6   2       24.10       31.20      1.57 o 
   2   6   2       38.71       30.71      1.69 o 
   3   6   2       24.30       18.21      1.46 o 
   4   6   2       94.65       96.36      2.51 o 
   5   6   2        1.19        0.70      0.99 o 
   6   6   2       23.85       19.16      4.03 o 
   7   6   2       13.42       13.52      1.81 o 
   8   6   2        5.13        8.50      2.06 o 
   9   6   2       72.37       76.93      4.45 o 
  10   6   2       78.26       84.23      4.79 o 
 -11   7   2       59.40       64.44      5.46 o 
 -10   7   2        6.77       10.67      2.11 o 
  -9   7   2       83.56       88.08      4.33 o 
  -8   7   2        2.37        3.34      1.43 o 
  -7   7   2      445.52      439.08      8.27 o 
  -6   7   2      346.10      336.51      6.58 o 
  -5   7   2       27.20       25.56      1.74 o 
  -4   7   2      116.61      106.40      4.54 o 
  -3   7   2       49.91       61.72      3.22 o 
  -2   7   2       48.07       54.26      5.00 o 
  -1   7   2      295.79      305.23      6.30 o 
   0   7   2        0.04       -0.86      0.95 o 
   1   7   2       77.40       76.75      2.54 o 
   2   7   2       56.29       60.28      3.28 o 
   3   7   2       93.36      103.80      3.26 o 
   4   7   2        0.09        0.15      0.91 o 
   5   7   2      127.19      132.52      4.46 o 
   6   7   2        8.80        7.51      1.62 o 
   7   7   2       37.46       34.39      4.41 o 
   8   7   2       18.27       23.65      2.78 o 
   9   7   2       39.43       41.21      3.56 o 
  10   7   2       13.78       26.14      3.24 o 
 -11   8   2       22.56       34.45      5.87 o 
 -10   8   2        7.90        9.18      2.11 o 
  -9   8   2       47.08       52.80      5.33 o 
  -8   8   2       44.90       41.72      2.76 o 
  -7   8   2       31.05       30.44      2.29 o 
  -6   8   2      302.11      287.26      6.13 o 
  -5   8   2       22.64       27.66      1.92 o 
  -4   8   2      179.86      174.52      5.40 o 
  -3   8   2      191.63      189.48      5.43 o 
  -2   8   2       15.72       12.75      1.76 o 
  -1   8   2       54.19       45.21      2.46 o 
   0   8   2       10.85       12.36      1.49 o 
   1   8   2      110.56      115.13      3.30 o 
   2   8   2      415.00      412.33      7.43 o 
   3   8   2       11.01        9.59      1.36 o 
   4   8   2       65.70       62.46      4.19 o 
   5   8   2       65.78       61.05      2.70 o 
   6   8   2        6.14        5.18      1.51 o 
   7   8   2        9.88        5.17      1.90 o 
   8   8   2       51.62       49.89      3.69 o 
   9   8   2        4.67        5.50      2.31 o 
  10   8   2        2.89       10.05      3.02 o 
 -10   9   2       34.66       38.45      3.18 o 
  -9   9   2        4.97        4.72      2.15 o 
  -8   9   2        1.85        1.11      1.48 o 
  -7   9   2       42.46       38.93      2.59 o 
  -6   9   2      834.64      854.92     13.70 o 
  -5   9   2      111.42      109.27      3.45 o 
  -4   9   2       10.04        8.10      2.29 o 
  -3   9   2      105.66       99.17      4.20 o 
  -2   9   2      267.25      266.67      8.47 o 
  -1   9   2      126.58      120.04      4.34 o 
   0   9   2       11.92       12.48      1.63 o 
   1   9   2       81.60       70.16      4.77 o 
   2   9   2       22.64       22.44      2.25 o 
   3   9   2        1.06       -0.33      1.28 o 
   4   9   2        3.72        3.02      1.56 o 
   5   9   2        9.46        7.25      1.51 o 
   6   9   2        7.44        7.98      2.01 o 
   7   9   2        1.21       -1.60      1.60 o 
   8   9   2        4.89        5.64      2.20 o 
   9   9   2        0.18       -1.88      1.88 o 
 -10  10   2        0.07        4.57      3.26 o 
  -9  10   2        2.20        1.95      1.79 o 
  -8  10   2        0.06       -0.31      1.43 o 
  -7  10   2        7.61        9.31      1.65 o 
  -6  10   2        0.05        1.40      1.35 o 
  -5  10   2       16.43       19.46      2.14 o 
  -4  10   2       61.75       54.16      4.50 o 
  -3  10   2       89.38      100.71      6.42 o 
  -2  10   2        3.31        3.92      1.50 o 
  -1  10   2       43.08       44.74      2.78 o 
   0  10   2     1056.10     1035.27     16.27 o 
   1  10   2      273.05      261.97      6.09 o 
   2  10   2      284.91      273.70      7.17 o 
   3  10   2       97.32       95.81      6.97 o 
   4  10   2      346.78      315.77      9.04 o 
   5  10   2       50.14       56.32      7.57 o 
   6  10   2        5.21        3.94      1.84 o 
   7  10   2        3.20        2.90      2.66 o 
   8  10   2       10.38        6.05      2.24 o 
   9  10   2        1.48       -0.33      2.13 o 
  -9  11   2       20.33       18.62      4.27 o 
  -8  11   2       10.16       13.44      2.08 o 
  -7  11   2       45.08       44.74      2.91 o 
  -6  11   2       11.36       11.38      1.73 o 
  -5  11   2       52.26       44.47      3.36 o 
  -4  11   2      124.26      119.20      5.14 o 
  -3  11   2       49.63       43.03      3.52 o 
  -2  11   2        0.68        0.83      1.41 o 
  -1  11   2      141.73      132.60      4.53 o 
   0  11   2      466.27      441.97      8.84 o 
   1  11   2       47.27       44.45      3.29 o 
   2  11   2      309.69      301.69      6.95 o 
   3  11   2      362.55      402.65      9.70 o 
   4  11   2        5.15        1.24      1.73 o 
   5  11   2       19.60       13.30      2.23 o 
   6  11   2       11.50       14.86      2.41 o 
   7  11   2       67.89       84.08      5.42 o 
   8  11   2        1.62        0.84      2.41 o 
  -9  12   2       11.07       10.28      2.62 o 
  -8  12   2        0.66       -1.02      1.91 o 
  -7  12   2        5.00       10.23      2.37 o 
  -6  12   2       44.20       46.91      2.91 o 
  -5  12   2        9.87       12.34      1.84 o 
  -4  12   2        2.12        0.36      1.86 o 
  -3  12   2       11.03       10.25      2.62 o 
  -2  12   2       19.29       19.60      2.41 o 
  -1  12   2       21.06       27.16      3.03 o 
   0  12   2       19.57       18.62      2.33 o 
   1  12   2        0.04       -1.25      1.47 o 
   2  12   2      152.03      162.11      5.48 o 
   3  12   2      200.54      209.39      7.99 o 
   4  12   2       67.40       67.48      6.15 o 
   5  12   2       65.49       65.30      4.10 o 
   6  12   2        0.66       -0.45      1.78 o 
   7  12   2       26.30       29.82      3.50 o 
   8  12   2        1.45        1.62      2.28 o 
  -8  13   2        0.46        3.20      2.00 o 
  -7  13   2        3.23        5.27      1.82 o 
  -6  13   2        0.06       -0.24      1.85 o 
  -5  13   2       16.54       15.79      2.99 o 
  -4  13   2       43.02       40.47      3.87 o 
  -3  13   2        7.52        5.95      3.70 o 
  -2  13   2      382.06      353.98      8.35 o 
  -1  13   2       73.32       69.91      3.99 o 
   0  13   2       33.24       29.32      4.89 o 
   1  13   2        0.01       -1.62      1.62 o 
   2  13   2      138.20      139.71      4.99 o 
   3  13   2        1.03        1.94      2.98 o 
   4  13   2        5.63        5.64      3.21 o 
   5  13   2       18.89       13.70      3.97 o 
   6  13   2        4.01        7.60      2.40 o 
   7  13   2       10.12        6.05      4.00 o 
  -8  14   2       34.12       42.30      8.97 o 
  -7  14   2        0.04        1.15      1.91 o 
  -6  14   2       18.59       22.07      2.40 o 
  -5  14   2       39.00       42.53      4.14 o 
  -4  14   2       28.59       36.68      3.84 o 
  -3  14   2       25.63       25.80      2.94 o 
  -2  14   2       21.20       24.76      2.87 o 
  -1  14   2       30.07       29.66      2.95 o 
   0  14   2        1.69       -0.69      1.60 o 
   1  14   2        0.31       -2.03      2.03 o 
   2  14   2       97.81       86.28      5.62 o 
   3  14   2        2.48       -0.69      4.09 o 
   4  14   2       12.89       19.38      4.19 o 
   5  14   2       13.65       10.97      3.99 o 
   6  14   2        2.27       -0.08      2.09 o 
   7  14   2        1.00        2.28      2.34 o 
  -7  15   2       31.81       38.77      3.58 o 
  -6  15   2        2.35        5.21      2.04 o 
  -5  15   2        1.13       -1.19      2.26 o 
  -4  15   2       60.05       63.89      4.43 o 
  -3  15   2        3.25        4.56      2.16 o 
  -2  15   2       55.74       51.87      6.70 o 
  -1  15   2        1.65        8.26      2.80 o 
   0  15   2        3.50       -0.56      2.27 o 
   1  15   2      134.45      124.97      6.97 o 
   2  15   2       90.78      101.37      6.34 o 
   3  15   2        8.17        6.66      5.27 o 
   4  15   2       37.86       33.94      4.21 o 
   5  15   2        0.03       -2.10      3.44 o 
   6  15   2        0.01       -0.76      2.24 o 
  -6  16   2       19.12       27.91      3.54 o 
  -5  16   2        2.41        6.15      4.92 o 
  -4  16   2       38.42       49.87      4.92 o 
  -3  16   2        2.71       -2.22      2.22 o 
  -2  16   2        3.20        6.25      3.63 o 
  -1  16   2      107.06      111.59      6.78 o 
   0  16   2       14.52       21.80      5.48 o 
   1  16   2        9.35        9.41      3.12 o 
   2  16   2       21.61       24.55      3.82 o 
   3  16   2       17.39       17.74      3.51 o 
   4  16   2        2.58        3.86      2.88 o 
   5  16   2       21.19       36.01      5.64 o 
  -4  17   2        0.11        2.98      3.64 o 
  -3  17   2       12.37       11.29      3.22 o 
  -2  17   2        0.74        1.22      2.78 o 
  -1  17   2        0.13        4.68      2.77 o 
   0  17   2       26.69       31.68      4.31 o 
   1  17   2       51.61       63.47      5.66 o 
   2  17   2        0.11        0.92      2.56 o 
   3  17   2       26.45       23.58      4.03 o 
  -2  18   2        0.13        0.37      4.25 o 
  -1  18   2        0.11       -2.76      2.76 o 
   0  18   2        0.30       -2.25      2.57 o 
   1  18   2        0.45       -1.53      4.20 o 
 -12   1   3        0.02        2.84      4.30 o 
 -11   1   3       13.33       10.70      4.30 o 
 -10   1   3        8.04       10.28      2.60 o 
  -9   1   3        9.39       10.82      2.53 o 
  -8   1   3       71.70       76.27      4.64 o 
  -7   1   3        4.28        7.26      1.96 o 
  -6   1   3        3.03        2.36      1.36 o 
  -5   1   3      141.34      152.49      3.40 o 
  -4   1   3        7.33        9.59      1.10 o 
  -3   1   3       35.80       31.23      1.37 o 
  -2   1   3       30.58       24.01      1.06 o 
  -1   1   3     2313.89     2190.32     75.48 o 
   0   1   3      441.61      458.23      5.54 o 
   1   1   3     1564.64     1528.15     12.86 o 
   2   1   3        0.83        0.98      0.28 o 
   3   1   3       90.55      119.48      2.04 o 
   4   1   3       10.33        7.80      0.70 o 
   5   1   3        2.06        2.21      0.74 o 
   6   1   3       76.02       81.41      2.30 o 
   7   1   3       30.81       27.50      1.93 o 
   8   1   3      127.05      131.36      3.81 o 
   9   1   3        8.07        4.21      5.54 o 
  10   1   3        0.02        3.14      4.06 o 
 -12   2   3        3.28        1.40      3.30 o 
 -11   2   3       50.86       52.54      5.83 o 
 -10   2   3        3.23        1.83      2.50 o 
  -9   2   3       35.33       28.09      3.27 o 
  -8   2   3       40.55       37.94      3.43 o 
  -7   2   3      204.00      219.01      6.67 o 
  -6   2   3       14.57       19.12      2.16 o 
  -5   2   3       20.43       19.33      1.83 o 
  -4   2   3       79.71       81.63      2.16 o 
  -3   2   3        0.01       -0.43      0.43 o 
  -2   2   3      244.19      249.83      3.81 o 
  -1   2   3     1113.06     1155.72     19.20 o 
   0   2   3     1160.61     1159.61     15.09 o 
   1   2   3     2259.97     2287.28     21.76 o 
   2   2   3      162.71      168.55      1.97 o 
   3   2   3      600.13      628.71      6.42 o 
   4   2   3      699.67      717.16      8.64 o 
   5   2   3      256.99      246.22      4.05 o 
   6   2   3      121.41      114.77      5.51 o 
   7   2   3       14.45       17.25      1.67 o 
   8   2   3       74.68       77.99      3.56 o 
   9   2   3        2.88        3.37      2.10 o 
  10   2   3       30.60       37.88      5.13 o 
 -12   3   3        3.72       -2.36      2.36 o 
 -11   3   3        2.57        0.48      2.31 o 
 -10   3   3        2.56        1.01      2.12 o 
  -9   3   3        6.35        6.59      2.47 o 
  -8   3   3       69.22       56.58      4.03 o 
  -7   3   3      102.19      101.29      4.58 o 
  -6   3   3        0.07        0.43      1.30 o 
  -5   3   3       25.76       26.20      1.52 o 
  -4   3   3      480.13      503.38      6.59 o 
  -3   3   3      248.50      258.60      3.94 o 
  -2   3   3       43.05       55.87      1.62 o 
  -1   3   3      119.84      124.58      3.14 o 
   0   3   3      544.68      608.37      7.38 o 
   1   3   3      407.11      429.46      5.68 o 
   2   3   3       77.93       92.93      1.65 o 
   3   3   3     2992.37     3176.66     33.24 o 
   4   3   3      112.01      100.62      2.22 o 
   5   3   3        3.99        6.68      1.29 o 
   6   3   3      130.33      133.81      3.35 o 
   7   3   3      191.54      210.85      5.37 o 
   8   3   3        0.62       -1.37      1.37 o 
   9   3   3        5.34        6.54      2.09 o 
  10   3   3       81.89       80.98      5.74 o 
 -12   4   3        0.93        4.75      2.88 o 
 -11   4   3       15.11       16.87      3.84 o 
 -10   4   3        0.07       -2.07      2.07 o 
  -9   4   3      188.80      179.66     13.41 o 
  -8   4   3       11.84       12.44      2.52 o 
  -7   4   3       78.73       69.50      2.90 o 
  -6   4   3        0.04       -0.47      1.12 o 
  -5   4   3       82.46       80.78      3.19 o 
  -4   4   3      451.73      428.00      7.14 o 
  -3   4   3     1781.88     1935.53     22.70 o 
  -2   4   3      559.39      650.56      9.65 o 
  -1   4   3      354.95      368.26      5.07 o 
   0   4   3       22.80       20.77      1.39 o 
   1   4   3       31.62       40.68      1.30 o 
   2   4   3       12.82       13.81      0.76 o 
   3   4   3        9.14        8.56      0.82 o 
   4   4   3       63.75       63.99      2.56 o 
   5   4   3       91.09       99.21      2.62 o 
   6   4   3       54.91       59.25      2.62 o 
   7   4   3      128.08      127.56      7.55 o 
   8   4   3        6.82        5.30      2.35 o 
   9   4   3       74.28       79.02      4.35 o 
  10   4   3       37.20       38.69      4.28 o 
 -11   5   3        0.13        0.41      2.34 o 
 -10   5   3        3.99        3.30      2.38 o 
  -9   5   3       27.59       23.60      3.20 o 
  -8   5   3       22.80       18.80      1.99 o 
  -7   5   3      760.97      754.94     12.08 o 
  -6   5   3       42.97       43.85      2.92 o 
  -5   5   3       77.78       73.99      2.77 o 
  -4   5   3      185.43      166.43      3.45 o 
  -3   5   3     2049.88     2234.92     26.12 o 
  -2   5   3      939.64      982.47     14.04 o 
  -1   5   3        0.01        0.30      0.62 o 
   0   5   3      110.98      125.26      4.32 o 
   1   5   3      242.14      252.85      4.40 o 
   2   5   3      100.41      108.19      2.58 o 
   3   5   3        0.84        0.44      0.58 o 
   4   5   3        4.11        1.46      0.76 o 
   5   5   3      273.38      274.44      4.87 o 
   6   5   3        7.63        4.87      1.27 o 
   7   5   3      160.22      153.86      5.07 o 
   8   5   3       31.28       31.66      2.98 o 
   9   5   3       20.43       22.86      2.87 o 
  10   5   3       46.73       59.06      5.23 o 
 -11   6   3        6.18       10.48      3.17 o 
 -10   6   3       19.62       25.66      3.45 o 
  -9   6   3        5.56        3.12      1.53 o 
  -8   6   3      102.47      103.41      5.97 o 
  -7   6   3      361.27      349.00      6.92 o 
  -6   6   3       12.66       12.70      1.42 o 
  -5   6   3      191.45      187.05      4.06 o 
  -4   6   3       11.26       10.42      1.04 o 
  -3   6   3      733.56      785.90     14.02 o 
  -2   6   3     1443.70     1588.30     21.91 o 
  -1   6   3      156.43      152.25      3.13 o 
   0   6   3      357.34      367.67      5.56 o 
   1   6   3      194.76      155.89     21.95 o 
   2   6   3      210.07      166.58     31.98 o 
   3   6   3        8.95       14.08      1.22 o 
   4   6   3       31.61       32.84      1.64 o 
   5   6   3       26.70       25.13      1.85 o 
   6   6   3       50.20       52.85      4.74 o 
   7   6   3        3.77        3.17      1.73 o 
   8   6   3       23.85       25.85      3.26 o 
   9   6   3       56.80       54.18      3.99 o 
  10   6   3       37.85       54.89      8.64 o 
 -11   7   3        0.00       -2.34      2.60 o 
 -10   7   3        4.18        3.54      1.71 o 
  -9   7   3        3.32        4.57      1.55 o 
  -8   7   3      114.97      107.19      4.44 o 
  -7   7   3      460.83      470.35      8.67 o 
  -6   7   3      265.13      263.93      6.44 o 
  -5   7   3       37.71       37.91      2.00 o 
  -4   7   3       28.27       28.94      2.55 o 
  -3   7   3        3.68        8.31      1.54 o 
  -2   7   3       11.05        9.07      1.39 o 
  -1   7   3      967.89     1028.41     13.50 o 
   0   7   3      194.11      188.78      3.69 o 
   1   7   3     1871.77     1935.02     26.37 o 
   2   7   3       52.36       46.50      2.57 o 
   3   7   3       10.08        9.77      1.19 o 
   4   7   3      540.96      530.80      7.84 o 
   5   7   3      201.69      194.28      4.59 o 
   6   7   3      179.09      159.05      5.72 o 
   7   7   3        5.79        2.42      2.54 o 
   8   7   3       39.36       44.57      4.82 o 
   9   7   3       22.89       25.79      3.81 o 
  10   7   3        2.90        3.35      2.93 o 
 -11   8   3       16.85       21.27      3.75 o 
 -10   8   3        5.43       10.53      3.20 o 
  -9   8   3       16.46       15.09      2.04 o 
  -8   8   3       43.35       50.52      2.84 o 
  -7   8   3        0.85       -0.79      1.61 o 
  -6   8   3       44.47       43.83      4.04 o 
  -5   8   3       11.59       11.44      1.37 o 
  -4   8   3        3.09        1.50      0.96 o 
  -3   8   3      149.88      145.51      4.72 o 
  -2   8   3        4.04        0.93      1.34 o 
  -1   8   3       49.48       39.35      1.95 o 
   0   8   3        9.78       12.99      1.22 o 
   1   8   3       11.77       15.10      1.36 o 
   2   8   3       11.15        9.41      1.24 o 
   3   8   3        0.10       -0.25      0.83 o 
   4   8   3      222.80      220.91      5.18 o 
   5   8   3        5.44        3.95      1.73 o 
   6   8   3      362.68      352.97      8.53 o 
   7   8   3        0.45       -1.57      1.57 o 
   8   8   3        1.41       -0.37      2.25 o 
   9   8   3        0.01       -1.33      1.96 o 
 -10   9   3       10.91       14.02      2.32 o 
  -9   9   3        4.60        4.28      2.58 o 
  -8   9   3       26.47       24.73      2.24 o 
  -7   9   3       16.20       12.64      1.73 o 
  -6   9   3       15.31       13.15      1.65 o 
  -5   9   3       20.31       17.14      2.80 o 
  -4   9   3       19.95       17.85      2.40 o 
  -3   9   3       85.87       95.56      4.06 o 
  -2   9   3      103.17       97.01      3.91 o 
  -1   9   3      150.73      151.41      4.23 o 
   0   9   3      163.92      166.92      4.23 o 
   1   9   3      460.19      440.73      7.15 o 
   2   9   3      231.08      231.62      5.90 o 
   3   9   3        2.80        2.33      1.06 o 
   4   9   3      217.73      207.91      6.23 o 
   5   9   3      181.49      168.75      5.44 o 
   6   9   3        0.00       -1.00      1.65 o 
   7   9   3       10.11       12.01      2.36 o 
   8   9   3       13.47        9.08      2.33 o 
   9   9   3        7.74       14.57      2.79 o 
 -10  10   3       36.99       40.15      3.27 o 
  -9  10   3        4.32        2.98      1.65 o 
  -8  10   3        2.80        0.73      1.45 o 
  -7  10   3        5.83        1.76      1.30 o 
  -6  10   3        1.95        1.04      1.20 o 
  -5  10   3       94.30       99.77      6.97 o 
  -4  10   3       34.85       40.34      4.45 o 
  -3  10   3      168.38      177.17      5.73 o 
  -2  10   3       11.82        9.31      1.69 o 
  -1  10   3       32.40       34.24      3.54 o 
   0  10   3       10.06       11.88      1.72 o 
   1  10   3        1.09        2.44      1.30 o 
   2  10   3      109.06      107.23      4.26 o 
   3  10   3       28.94       22.81      2.63 o 
   4  10   3        0.57        0.07      2.43 o 
   5  10   3       22.14       23.06      2.54 o 
   6  10   3       46.30       35.21      3.07 o 
   7  10   3        0.40        2.26      1.92 o 
   8  10   3        0.51       -1.50      1.89 o 
  -9  11   3        1.04        1.29      2.22 o 
  -8  11   3        6.47        4.75      1.65 o 
  -7  11   3        4.90        4.48      1.55 o 
  -6  11   3        1.54        1.75      1.31 o 
  -5  11   3       15.47       12.88      1.65 o 
  -4  11   3       24.07       30.00      3.17 o 
  -3  11   3        1.06        0.30      1.76 o 
  -2  11   3       19.07       21.50      4.30 o 
  -1  11   3       12.27        7.32      1.78 o 
   0  11   3       33.74       33.17      4.19 o 
   1  11   3       26.91       27.34      2.38 o 
   2  11   3       10.27        7.35      1.70 o 
   3  11   3       48.87       47.65      6.16 o 
   4  11   3       26.60       19.99      3.78 o 
   5  11   3      111.47      112.39      5.32 o 
   6  11   3       13.55        9.37      2.70 o 
   7  11   3       20.26       17.10      2.76 o 
   8  11   3        0.75        0.59      2.12 o 
  -9  12   3       15.71       19.42      3.79 o 
  -8  12   3        3.31        4.49      1.74 o 
  -7  12   3      181.68      187.25      5.29 o 
  -6  12   3       45.05       48.78      2.88 o 
  -5  12   3       33.47       32.35      3.24 o 
  -4  12   3       62.57       59.46      4.33 o 
  -3  12   3       64.01       59.01      3.71 o 
  -2  12   3      773.66      752.88     13.50 o 
  -1  12   3      329.27      325.61      8.02 o 
   0  12   3      878.53      886.64     14.98 o 
   1  12   3      174.03      161.76      5.14 o 
   2  12   3      166.11      168.33      8.05 o 
   3  12   3       10.20        6.22      3.10 o 
   4  12   3        6.86        9.21      3.44 o 
   5  12   3       21.02       27.97      2.92 o 
   6  12   3       11.12       11.73      2.44 o 
   7  12   3       25.16       15.77      2.77 o 
  -8  13   3       30.61       44.49      6.68 o 
  -7  13   3        0.29        3.11      1.60 o 
  -6  13   3        6.80        8.15      1.81 o 
  -5  13   3        9.12        7.18      1.65 o 
  -4  13   3       10.41       10.32      2.46 o 
  -3  13   3        1.11        2.83      1.85 o 
  -2  13   3       20.73       24.30      3.17 o 
  -1  13   3      262.67      264.83      7.01 o 
   0  13   3       22.38       21.99      3.22 o 
   1  13   3       55.99       61.24      4.69 o 
   2  13   3      316.10      318.14     14.55 o 
   3  13   3      319.68      317.63      9.54 o 
   4  13   3       16.69       17.50      3.89 o 
   5  13   3        4.99        4.53      2.02 o 
   6  13   3       37.55       42.36      5.09 o 
   7  13   3        0.52        4.46      2.36 o 
  -8  14   3       18.79       25.97      7.35 o 
  -7  14   3        8.54       13.21      3.14 o 
  -6  14   3        5.51        7.06      2.63 o 
  -5  14   3       41.30       43.05      2.87 o 
  -4  14   3        0.50        0.58      1.86 o 
  -3  14   3      132.46      129.76      5.31 o 
  -2  14   3       25.79       18.66      3.81 o 
  -1  14   3        2.83        0.47      2.28 o 
   0  14   3       39.20       47.94      4.41 o 
   1  14   3       25.95       27.55      3.58 o 
   2  14   3        4.45        3.46      2.53 o 
   3  14   3        9.80       10.27      3.70 o 
   4  14   3        9.57       16.99      4.28 o 
   5  14   3        3.86        2.84      3.16 o 
   6  14   3        6.69        5.78      2.35 o 
  -7  15   3       30.36       35.13      8.50 o 
  -6  15   3       10.59       13.76      4.10 o 
  -5  15   3        4.51       -1.02      5.63 o 
  -4  15   3        3.05        1.95      2.44 o 
  -3  15   3        2.46        6.81      2.75 o 
  -2  15   3        0.11       -1.94      1.94 o 
  -1  15   3        0.31       -2.13      2.13 o 
   0  15   3        0.42        4.21      2.43 o 
   1  15   3        4.58        5.40      2.70 o 
   2  15   3       12.08       12.19      3.66 o 
   3  15   3      195.14      202.12      8.10 o 
   4  15   3       24.79       17.43      3.72 o 
   5  15   3       36.62       43.56      4.43 o 
  -6  16   3       10.94       20.14      6.97 o 
  -5  16   3        6.87        5.81      3.06 o 
  -4  16   3        2.95        5.73      3.11 o 
  -3  16   3        5.37        5.80      2.95 o 
  -2  16   3        2.26       -0.01      2.56 o 
  -1  16   3        6.82        9.39      2.96 o 
   0  16   3        9.56       10.41      3.13 o 
   1  16   3       11.26        2.24      2.73 o 
   2  16   3        9.47       14.81      3.39 o 
   3  16   3       32.10       38.27      4.61 o 
   4  16   3       65.97       79.42      6.25 o 
  -4  17   3       50.30       71.43      5.94 o 
  -3  17   3        0.29       -0.97      3.38 o 
  -2  17   3        5.94        6.96      3.17 o 
  -1  17   3        8.68       15.10      5.29 o 
   0  17   3        0.12        3.12      2.77 o 
   1  17   3        1.19        2.61      2.94 o 
   2  17   3        2.83        0.09      2.66 o 
 -12   0   4        5.18        8.11      5.44 o 
 -11   0   4        0.27        0.67      4.20 o 
 -10   0   4       70.55       60.65      7.74 o 
  -9   0   4       42.40       40.68      6.21 o 
  -8   0   4       29.33       17.09      4.49 o 
  -7   0   4       50.21       51.01      5.92 o 
  -6   0   4       87.84       92.43      6.60 o 
  -5   0   4        9.62       11.17      1.67 o 
  -4   0   4     1525.80     1634.71     44.89 o 
  -3   0   4      317.45      313.37      7.81 o 
  -2   0   4      201.10      215.79      7.58 o 
  -1   0   4        1.00        0.55      0.72 o 
   0   0   4      813.55      807.79     11.96 o 
   1   0   4      357.34      385.83      5.44 o 
   2   0   4      114.94      111.15      2.28 o 
   3   0   4      193.11      217.81      3.94 o 
   4   0   4        4.73        3.34      0.85 o 
   5   0   4     1388.65     1311.55     20.87 o 
   6   0   4      206.69      175.04      5.68 o 
   7   0   4       66.81       60.76      7.84 o 
   8   0   4        9.41        9.45      4.30 o 
   9   0   4       37.62       45.55      6.97 o 
  10   0   4        2.21       -3.15      4.10 o 
 -12   1   4       12.58        9.47      3.71 o 
 -11   1   4        0.29        0.34      2.62 o 
 -10   1   4        1.39       -2.18      3.10 o 
  -9   1   4       64.16       46.83      4.71 o 
  -8   1   4       15.83       17.00      3.25 o 
  -7   1   4      206.66      206.24      7.61 o 
  -6   1   4       20.83       17.06      4.01 o 
  -5   1   4        0.37        2.28      1.84 o 
  -4   1   4      679.20      736.18     11.88 o 
  -3   1   4      335.82      365.97      7.05 o 
  -2   1   4       96.12       95.90      2.23 o 
  -1   1   4        0.17        0.20      0.31 o 
   0   1   4      705.49      707.63      8.42 o 
   1   1   4       18.99       14.81      0.54 o 
   2   1   4     2245.66     2366.79     21.25 o 
   3   1   4       41.76       33.02      1.63 o 
   4   1   4       27.66       27.97      1.74 o 
   5   1   4       42.25       32.42      1.43 o 
   6   1   4      713.93      721.56      9.14 o 
   7   1   4      114.49      108.54      3.67 o 
   8   1   4       47.02       50.91      5.38 o 
   9   1   4       29.71       30.30      4.58 o 
  10   1   4        0.16        5.87      3.20 o 
 -12   2   4       16.13       11.86      4.02 o 
 -11   2   4        2.06        4.69      2.96 o 
 -10   2   4       14.34        9.78      3.21 o 
  -9   2   4       78.47       78.58      5.04 o 
  -8   2   4        1.57       -0.92      1.82 o 
  -7   2   4       35.82       44.50      4.84 o 
  -6   2   4      109.47      112.54      4.27 o 
  -5   2   4       88.07      108.63      2.73 o 
  -4   2   4      779.89      874.62     12.25 o 
  -3   2   4       38.19       37.45      3.12 o 
  -2   2   4      292.18      295.67      5.95 o 
  -1   2   4       29.31       28.98      1.83 o 
   0   2   4      157.33      164.85      2.66 o 
   1   2   4      658.73      699.62      7.11 o 
   2   2   4     1852.13     1956.64     19.03 o 
   3   2   4      643.14      645.22      7.11 o 
   4   2   4      131.58      132.72      2.32 o 
   5   2   4       18.38       20.06      1.44 o 
   6   2   4        1.37        2.56      1.09 o 
   7   2   4       57.34       56.73      2.90 o 
   8   2   4       30.39       35.07      3.10 o 
   9   2   4       10.43        7.53      2.30 o 
  10   2   4        8.36        5.18      3.34 o 
 -12   3   4        1.26        2.89      3.26 o 
 -11   3   4        0.88        1.67      2.52 o 
 -10   3   4        6.57        5.06      2.38 o 
  -9   3   4        0.06       -1.72      1.72 o 
  -8   3   4      142.98      149.72      5.90 o 
  -7   3   4      716.39      705.22     17.25 o 
  -6   3   4       63.35       56.97      3.47 o 
  -5   3   4        7.27       14.22      2.48 o 
  -4   3   4       27.73       28.62      2.14 o 
  -3   3   4        4.00        2.09      0.82 o 
  -2   3   4     2745.07     2740.65     41.28 o 
  -1   3   4       33.99       41.30      1.76 o 
   0   3   4       84.36      100.13      2.38 o 
   1   3   4      195.59      197.17      3.31 o 
   2   3   4      594.11      617.34      7.35 o 
   3   3   4       33.50       33.60      1.06 o 
   4   3   4        4.34        6.68      0.93 o 
   5   3   4       57.76       62.40      1.98 o 
   6   3   4        8.23        7.74      1.25 o 
   7   3   4        0.38       -1.21      1.21 o 
   8   3   4       26.29       24.44      2.67 o 
   9   3   4       41.75       48.05      7.78 o 
  10   3   4       24.28       29.43      4.11 o 
 -12   4   4       29.95       29.24      4.29 o 
 -11   4   4        3.43        5.87      2.73 o 
 -10   4   4       13.54       14.45      3.48 o 
  -9   4   4       31.46       35.73      3.68 o 
  -8   4   4        1.52       -1.90      2.07 o 
  -7   4   4        1.14        3.36      1.91 o 
  -6   4   4       56.17       43.06      3.87 o 
  -5   4   4       51.28       47.31      2.97 o 
  -4   4   4      499.04      516.93      7.89 o 
  -3   4   4      987.14      983.46     14.23 o 
  -2   4   4     2177.31     2370.12     31.19 o 
  -1   4   4       21.32       27.25      1.48 o 
   0   4   4      904.53      911.76     10.97 o 
   1   4   4       71.45       83.24      1.92 o 
   2   4   4      369.54      388.04      7.42 o 
   3   4   4       25.70       30.25      1.94 o 
   4   4   4      130.40      141.36      3.47 o 
   5   4   4        7.37       11.11      1.08 o 
   6   4   4       80.65       74.90      5.97 o 
   7   4   4       24.16       21.53      3.12 o 
   8   4   4       46.99       43.31      3.32 o 
   9   4   4       73.27       70.27      5.11 o 
  10   4   4       52.00       59.96      5.15 o 
 -11   5   4        5.59        6.11      2.79 o 
 -10   5   4       25.08       25.01      3.45 o 
  -9   5   4       16.30       16.72      3.51 o 
  -8   5   4       21.51       21.92      3.02 o 
  -7   5   4      113.10      109.88      4.93 o 
  -6   5   4       40.92       41.84      2.55 o 
  -5   5   4      163.04      162.47      3.90 o 
  -4   5   4       11.00       10.76      0.88 o 
  -3   5   4        8.77       16.74      1.68 o 
  -2   5   4      341.14      318.07      5.67 o 
  -1   5   4      638.66      676.71     10.19 o 
   0   5   4        2.32        2.80      0.87 o 
   1   5   4      647.36      672.57      9.64 o 
   2   5   4      189.85      210.58      4.94 o 
   3   5   4      437.41      433.33      7.18 o 
   4   5   4       45.09       35.55      4.84 o 
   5   5   4       39.13       39.37      2.05 o 
   6   5   4       30.15       22.86      2.29 o 
   7   5   4        8.44        2.28      2.76 o 
   8   5   4       67.24       61.36      3.91 o 
   9   5   4       17.33       19.68      3.42 o 
  10   5   4       40.54       43.97      6.06 o 
 -11   6   4       25.63       34.06      5.95 o 
 -10   6   4        8.42       10.51      2.86 o 
  -9   6   4       21.08       26.40      3.52 o 
  -8   6   4       32.43       31.32      3.94 o 
  -7   6   4      272.26      281.91      5.94 o 
  -6   6   4       84.68       79.75      2.83 o 
  -5   6   4        3.66        1.23      0.79 o 
  -4   6   4       36.84       36.66      1.60 o 
  -3   6   4       31.89       42.78      1.47 o 
  -2   6   4       34.11       32.89      1.80 o 
  -1   6   4      215.31      204.71      3.69 o 
   0   6   4      109.82      129.05      3.15 o 
   1   6   4      870.76      900.85     15.43 o 
   2   6   4       51.46       46.72      2.41 o 
   3   6   4      170.91      183.60      5.01 o 
   4   6   4       58.01       50.44      2.50 o 
   5   6   4       11.30        6.20      2.68 o 
   6   6   4      139.40      130.92      4.70 o 
   7   6   4       42.67       40.65      5.07 o 
   8   6   4        2.64        2.08      1.83 o 
   9   6   4       35.07       37.33      6.16 o 
 -11   7   4        7.78        9.66      3.26 o 
 -10   7   4        3.53        4.14      2.54 o 
  -9   7   4        4.97        3.62      2.29 o 
  -8   7   4       49.80       45.62      2.71 o 
  -7   7   4       98.05       92.58      3.34 o 
  -6   7   4      117.20      110.77      4.86 o 
  -5   7   4       14.24        8.84      1.11 o 
  -4   7   4      392.21      384.21      6.55 o 
  -3   7   4      113.58      110.91      3.97 o 
  -2   7   4       11.63       11.44      1.29 o 
  -1   7   4        5.28        3.78      0.85 o 
   0   7   4      121.24      126.91      5.02 o 
   1   7   4      398.82      385.14      8.10 o 
   2   7   4        9.72       11.37      1.50 o 
   3   7   4       70.27       67.93      6.89 o 
   4   7   4      147.80      134.08      8.21 o 
   5   7   4       14.34       10.07      1.88 o 
   6   7   4       43.86       44.15      3.20 o 
   7   7   4        6.06        4.90      1.92 o 
   8   7   4        2.35        2.95      2.10 o 
   9   7   4       30.12       41.05      4.68 o 
 -11   8   4       11.70        8.66      3.24 o 
 -10   8   4       15.55       13.05      3.10 o 
  -9   8   4        3.56        1.44      1.96 o 
  -8   8   4       73.87       70.98      3.26 o 
  -7   8   4       59.50       59.19      2.84 o 
  -6   8   4        0.36       -0.62      1.46 o 
  -5   8   4      299.37      283.04      5.58 o 
  -4   8   4      536.86      525.05      8.57 o 
  -3   8   4      160.49      174.22      5.23 o 
  -2   8   4        4.44        4.03      1.09 o 
  -1   8   4        2.03        1.27      0.92 o 
   0   8   4      191.40      183.61      3.70 o 
   1   8   4      307.83      291.93      5.92 o 
   2   8   4       52.52       49.15      1.96 o 
   3   8   4      278.57      300.06      5.74 o 
   4   8   4       48.82       44.67      2.99 o 
   5   8   4       62.29       57.18      4.41 o 
   6   8   4       33.43       35.05      2.99 o 
   7   8   4        0.08       -1.64      1.64 o 
   8   8   4        3.08        1.26      1.90 o 
   9   8   4        0.15       -3.02      3.34 o 
 -10   9   4       15.54       15.36      3.45 o 
  -9   9   4        0.28       -0.08      1.41 o 
  -8   9   4       15.48       15.52      1.86 o 
  -7   9   4        8.52       10.51      1.56 o 
  -6   9   4       55.81       50.79      2.53 o 
  -5   9   4        0.24       -0.08      0.98 o 
  -4   9   4      106.50       92.25      2.95 o 
  -3   9   4        1.58       -0.41      1.47 o 
  -2   9   4        1.77        2.48      1.30 o 
  -1   9   4      374.67      388.31      6.61 o 
   0   9   4      122.61      122.75      3.53 o 
   1   9   4       63.52       63.84      3.80 o 
   2   9   4        1.76       -0.28      0.98 o 
   3   9   4        8.70        5.55      2.58 o 
   4   9   4        6.73        4.20      2.99 o 
   5   9   4        0.60        0.09      1.91 o 
   6   9   4        1.22       -0.65      1.63 o 
   7   9   4        2.63        1.56      1.88 o 
   8   9   4        6.31        8.33      2.35 o 
 -10  10   4       19.47       25.05      6.89 o 
  -9  10   4       14.50       16.82      2.16 o 
  -8  10   4        9.88        6.88      2.33 o 
  -7  10   4       20.45       18.34      1.89 o 
  -6  10   4       51.69       49.31      3.24 o 
  -5  10   4       86.93       82.16      3.01 o 
  -4  10   4        6.26        4.00      1.85 o 
  -3  10   4       10.99       10.39      2.05 o 
  -2  10   4        6.54        9.51      1.75 o 
  -1  10   4      278.67      290.18      9.69 o 
   0  10   4      362.50      324.71     10.04 o 
   1  10   4      661.74      667.14     11.35 o 
   2  10   4      288.88      283.44     19.64 o 
   3  10   4       58.38       52.75      8.17 o 
   4  10   4       96.79      104.01      7.98 o 
   5  10   4      144.51      135.18      5.16 o 
   6  10   4        0.41        4.78      2.06 o 
   7  10   4        0.28       -3.55      3.55 o 
   8  10   4        0.46        2.97      2.15 o 
  -9  11   4       45.63       56.26      5.16 o 
  -8  11   4        8.52       11.46      1.92 o 
  -7  11   4        0.02        0.17      1.25 o 
  -6  11   4       29.69       23.44      1.97 o 
  -5  11   4       38.98       37.28      2.25 o 
  -4  11   4      105.71       98.51      6.21 o 
  -3  11   4        0.03       -1.27      1.27 o 
  -2  11   4       12.26       11.95      1.95 o 
  -1  11   4      133.24      132.81      6.25 o 
   0  11   4      225.09      224.05      8.95 o 
   1  11   4       26.31       25.75      3.08 o 
   2  11   4      370.05      375.04      9.77 o 
   3  11   4       95.18       83.26      6.44 o 
   4  11   4       12.74       11.19      3.34 o 
   5  11   4        0.02       -1.69      1.69 o 
   6  11   4        9.73        9.41      3.23 o 
   7  11   4        1.36        4.41      2.17 o 
  -9  12   4        3.83        2.21      2.76 o 
  -8  12   4        6.22       10.81      3.52 o 
  -7  12   4       35.78       30.66      3.73 o 
  -6  12   4       10.64        7.84      1.85 o 
  -5  12   4        0.06       -1.15      1.15 o 
  -4  12   4        0.03       -0.49      2.48 o 
  -3  12   4       73.35       68.15      3.97 o 
  -2  12   4        0.18       -0.22      1.69 o 
  -1  12   4       12.27       12.70      2.75 o 
   0  12   4       20.83       24.50      3.14 o 
   1  12   4       16.86       17.79      2.94 o 
   2  12   4        0.67        0.96      3.08 o 
   3  12   4        1.61       -0.64      2.77 o 
   4  12   4       37.96       31.21      4.70 o 
   5  12   4       31.00       28.35      3.62 o 
   6  12   4        2.13        2.12      3.15 o 
   7  12   4        0.08       -0.71      4.55 o 
  -8  13   4        5.14        9.25      3.75 o 
  -7  13   4       10.31       11.82      3.79 o 
  -6  13   4        5.82        3.61      6.44 o 
  -5  13   4        0.16       -0.07      1.30 o 
  -4  13   4       10.25       11.08      4.41 o 
  -3  13   4       57.41       52.73      4.45 o 
  -2  13   4        0.20       -1.24      2.97 o 
  -1  13   4       64.30       61.61      4.71 o 
   0  13   4       50.36       46.13      4.21 o 
   1  13   4       30.94       27.42      4.48 o 
   2  13   4       11.25        5.34      2.49 o 
   3  13   4       51.14       52.54      5.99 o 
   4  13   4       12.59       14.51      4.63 o 
   5  13   4        1.99        0.75      2.04 o 
   6  13   4        0.20       -1.32      1.95 o 
  -7  14   4       21.08       21.34      4.58 o 
  -6  14   4       16.53       23.85      4.77 o 
  -5  14   4       15.02       16.08      3.74 o 
  -4  14   4       22.65       22.29      4.44 o 
  -3  14   4        0.45        2.62      2.42 o 
  -2  14   4        8.98        6.64      2.62 o 
  -1  14   4        6.11        6.83      2.66 o 
   0  14   4        4.79        0.24      2.20 o 
   1  14   4        3.97        7.97      3.61 o 
   2  14   4       96.93       97.42      6.05 o 
   3  14   4       46.27       47.23      4.52 o 
   4  14   4       25.11       31.65      4.09 o 
   5  14   4        2.90        4.61      3.20 o 
  -6  15   4        0.35        7.40      3.63 o 
  -5  15   4        9.38       13.33      3.54 o 
  -4  15   4       12.38       11.99      3.19 o 
  -3  15   4       80.83       66.22      5.33 o 
  -2  15   4        0.02        0.30      2.47 o 
  -1  15   4        4.92        3.10      2.44 o 
   0  15   4        9.69       10.79      2.92 o 
   1  15   4       19.66       18.75      3.40 o 
   2  15   4       29.61       24.48      3.69 o 
   3  15   4       48.71       47.23      4.77 o 
   4  15   4        0.12        2.89      2.71 o 
  -5  16   4       47.54       49.97      6.16 o 
  -4  16   4        0.67        2.79      2.71 o 
  -3  16   4       30.78       31.65      4.26 o 
  -2  16   4        8.70        6.84      2.95 o 
  -1  16   4        6.76        5.92      5.42 o 
   0  16   4       24.58       26.02      4.85 o 
   1  16   4       11.57       17.68      3.61 o 
   2  16   4        0.02       -2.08      2.96 o 
   3  16   4       10.91       19.18      3.74 o 
  -3  17   4        4.89        2.61      2.85 o 
  -2  17   4       18.90       17.98      3.77 o 
  -1  17   4        0.26       -1.84      3.45 o 
   0  17   4        2.57       -0.39      2.69 o 
   1  17   4        2.19        5.84      3.05 o 
 -12   1   5       11.56       15.04      4.14 o 
 -11   1   5        5.66       10.26      3.44 o 
 -10   1   5       23.07       26.87      4.25 o 
  -9   1   5       38.68       38.31      4.50 o 
  -8   1   5        0.49       -2.34      2.91 o 
  -7   1   5      190.46      213.74     10.77 o 
  -6   1   5      134.02      123.00     12.39 o 
  -5   1   5      341.13      331.34      6.35 o 
  -4   1   5      497.20      515.26     12.08 o 
  -3   1   5     1518.98     1581.21     24.90 o 
  -2   1   5      507.67      515.08     10.91 o 
  -1   1   5      285.72      322.43      4.80 o 
   0   1   5        2.67        3.04      0.58 o 
   1   1   5       58.58       57.73      1.20 o 
   2   1   5        6.77        6.52      0.60 o 
   3   1   5       40.93       45.36      1.17 o 
   4   1   5       16.72       14.28      1.20 o 
   5   1   5      128.66      127.96      3.04 o 
   6   1   5        1.23        1.65      1.04 o 
   7   1   5       24.94       27.29      2.60 o 
   8   1   5       29.57       33.52      6.96 o 
   9   1   5        0.24        0.92      2.59 o 
 -12   2   5        6.70        8.60      6.68 o 
 -11   2   5        4.40       -2.73      2.73 o 
 -10   2   5        1.19        2.50      2.65 o 
  -9   2   5       63.02       54.84      7.83 o 
  -8   2   5       33.71       27.45      3.64 o 
  -7   2   5       83.29       81.40      5.43 o 
  -6   2   5        0.88       -0.15      0.83 o 
  -5   2   5      250.39      261.03      5.29 o 
  -4   2   5        9.70        8.44      0.78 o 
  -3   2   5        4.80        3.83      1.46 o 
  -2   2   5      238.22      289.32      5.83 o 
  -1   2   5       36.05       34.32      1.50 o 
   0   2   5     2389.36     2519.24     31.84 o 
   1   2   5      263.59      290.14      3.16 o 
   2   2   5     1394.77     1425.17     14.20 o 
   3   2   5      453.25      461.09      5.46 o 
   4   2   5      240.87      235.13      3.34 o 
   5   2   5      353.44      324.83      6.19 o 
   6   2   5      237.82      224.36      5.17 o 
   7   2   5        3.42        5.88      1.75 o 
   8   2   5        0.93        2.10      2.45 o 
   9   2   5        1.04       -0.55      1.82 o 
 -12   3   5        0.00        1.72      3.34 o 
 -11   3   5        8.28        8.18      3.46 o 
 -10   3   5       21.81       21.88      4.25 o 
  -9   3   5       80.98       70.91      4.86 o 
  -8   3   5        0.44        2.05      2.04 o 
  -7   3   5       94.51       96.36      4.67 o 
  -6   3   5      183.60      180.24      3.99 o 
  -5   3   5      239.07      265.68      5.87 o 
  -4   3   5        8.59        7.32      1.36 o 
  -3   3   5      135.45      111.37      3.38 o 
  -2   3   5       23.06       25.95      2.85 o 
  -1   3   5      121.60      138.46      2.84 o 
   0   3   5      293.90      299.15      5.49 o 
   1   3   5      137.18      137.84      2.98 o 
   2   3   5      200.98      223.39      3.35 o 
   3   3   5      103.93      102.32      2.38 o 
   4   3   5      278.89      289.48      4.89 o 
   5   3   5      386.68      393.48      7.16 o 
   6   3   5       13.46       14.76      1.74 o 
   7   3   5        2.12        0.56      2.47 o 
   8   3   5       96.12      102.43      4.68 o 
   9   3   5       21.60       21.08      3.42 o 
 -12   4   5        6.74        6.92      3.78 o 
 -11   4   5       18.53       20.25      4.15 o 
 -10   4   5        1.30        1.30      2.36 o 
  -9   4   5       25.23       24.23      3.36 o 
  -8   4   5      126.97      148.05      6.12 o 
  -7   4   5      588.51      584.86     18.41 o 
  -6   4   5      168.74      165.50      5.43 o 
  -5   4   5       39.29       42.10      2.87 o 
  -4   4   5      427.11      444.94     12.91 o 
  -3   4   5        0.01        1.57      1.00 o 
  -2   4   5       24.57       24.10      2.37 o 
  -1   4   5      242.36      255.30      4.54 o 
   0   4   5        0.00        0.07      0.37 o 
   1   4   5       47.95       56.40      2.11 o 
   2   4   5       66.39       57.48      2.82 o 
   3   4   5      144.90      143.09      3.35 o 
   4   4   5        9.68       11.60      1.20 o 
   5   4   5       13.00       12.78      1.59 o 
   6   4   5        0.11        0.03      1.15 o 
   7   4   5        1.51        1.76      1.84 o 
   8   4   5        9.85        7.00      2.61 o 
   9   4   5        1.72       -0.22      4.34 o 
 -11   5   5       19.39       23.91      4.04 o 
 -10   5   5        9.07        7.21      2.79 o 
  -9   5   5       12.82       12.19      2.81 o 
  -8   5   5      732.49      692.34     14.88 o 
  -7   5   5        0.03       -1.67      1.67 o 
  -6   5   5      248.40      229.16     10.41 o 
  -5   5   5       75.31       78.51      3.71 o 
  -4   5   5       58.04       61.34      3.96 o 
  -3   5   5        9.89        8.92      1.21 o 
  -2   5   5        6.06        7.95      1.20 o 
  -1   5   5       49.27       55.84      2.03 o 
   0   5   5      180.81      173.61      2.82 o 
   1   5   5        5.45        5.69      0.74 o 
   2   5   5       97.05       85.29      2.85 o 
   3   5   5        1.34        1.92      0.86 o 
   4   5   5      279.49      270.41      5.39 o 
   5   5   5        0.35       -1.25      1.25 o 
   6   5   5        0.86        2.48      1.60 o 
   7   5   5       18.04       16.44      6.92 o 
   8   5   5       48.63       48.37      7.69 o 
   9   5   5       15.94       15.69      3.23 o 
 -11   6   5        7.36        5.73      2.84 o 
 -10   6   5        2.88        3.09      2.55 o 
  -9   6   5       84.61      102.95      5.94 o 
  -8   6   5        1.37       -1.76      2.09 o 
  -7   6   5       97.56      105.79      5.14 o 
  -6   6   5       10.41       15.76      2.46 o 
  -5   6   5      163.02      165.40      4.78 o 
  -4   6   5      374.52      401.12      9.68 o 
  -3   6   5     1446.42     1516.24     21.27 o 
  -2   6   5       24.83       30.91      2.06 o 
  -1   6   5      218.59      224.49      3.62 o 
   0   6   5      219.32      215.23      5.21 o 
   1   6   5      216.83      222.21      5.22 o 
   2   6   5       37.19       33.78      2.99 o 
   3   6   5      106.36      108.61      3.07 o 
   4   6   5        1.38        3.05      1.49 o 
   5   6   5        3.70        2.54      1.49 o 
   6   6   5        0.78       -0.01      1.55 o 
   7   6   5        2.77        1.67      2.05 o 
   8   6   5        4.82        4.30      4.20 o 
   9   6   5        0.09        0.23      2.42 o 
 -11   7   5       10.70       15.20      4.17 o 
 -10   7   5       18.50       22.35      3.56 o 
  -9   7   5        9.70        5.50      3.27 o 
  -8   7   5        1.38        2.48      1.97 o 
  -7   7   5        0.23       -1.04      1.04 o 
  -6   7   5      102.79       95.66      4.69 o 
  -5   7   5       12.96       15.61      1.27 o 
  -4   7   5      943.70      957.50     13.76 o 
  -3   7   5       65.98       72.59      1.90 o 
  -2   7   5       67.92       71.75      2.31 o 
  -1   7   5       29.46       28.48      1.82 o 
   0   7   5        0.06        0.19      0.99 o 
   1   7   5      133.04      128.57      3.36 o 
   2   7   5       50.55       52.99      3.60 o 
   3   7   5       80.58       87.59      3.49 o 
   4   7   5       10.93       11.76      1.89 o 
   5   7   5       18.08       17.05      2.21 o 
   6   7   5       64.84       65.26      4.26 o 
   7   7   5       15.30       18.58      3.07 o 
   8   7   5       38.07       48.15      4.47 o 
 -11   8   5        0.37        0.14      3.32 o 
 -10   8   5        3.43        8.01      2.84 o 
  -9   8   5       24.70       23.03      3.43 o 
  -8   8   5        2.97        3.48      1.38 o 
  -7   8   5        0.24        0.56      1.27 o 
  -6   8   5      172.32      172.07      4.17 o 
  -5   8   5      213.80      210.84      6.81 o 
  -4   8   5      122.23      117.82      2.97 o 
  -3   8   5      120.32      125.48      4.70 o 
  -2   8   5       19.95       15.60      1.39 o 
  -1   8   5       31.95       35.02      2.23 o 
   0   8   5        0.66        0.92      1.01 o 
   1   8   5        6.85        5.34      1.16 o 
   2   8   5        4.39        6.38      1.40 o 
   3   8   5       10.30       13.64      5.49 o 
   4   8   5      115.33       88.93      8.93 o 
   5   8   5      359.80      321.62      8.02 o 
   6   8   5        0.02        2.05      1.86 o 
   7   8   5       86.12       81.51      6.03 o 
   8   8   5        0.09       -2.00      2.00 o 
 -10   9   5        0.55        2.20      2.72 o 
  -9   9   5       11.44        9.91      2.93 o 
  -8   9   5        0.07       -2.12      3.12 o 
  -7   9   5       15.85       19.98      1.81 o 
  -6   9   5        7.34        7.11      1.25 o 
  -5   9   5       20.53       19.39      1.49 o 
  -4   9   5       74.80       90.39      2.78 o 
  -3   9   5       98.88       96.40      4.12 o 
  -2   9   5        2.97        2.22      0.99 o 
  -1   9   5      309.73      302.94      6.47 o 
   0   9   5      379.70      371.01      7.33 o 
   1   9   5        0.27       -1.55      1.55 o 
   2   9   5       35.39       24.53      3.64 o 
   3   9   5       75.28       68.84      5.61 o 
   4   9   5        9.69       11.69      2.17 o 
   5   9   5        4.72        4.67      1.83 o 
   6   9   5       17.72       16.02      2.53 o 
   7   9   5       46.96       44.44      3.65 o 
   8   9   5        0.90       -2.07      2.07 o 
 -10  10   5        3.92        5.49      2.96 o 
  -9  10   5       19.75       31.43      3.95 o 
  -8  10   5        1.01       -0.06      2.18 o 
  -7  10   5       38.65       36.18      3.76 o 
  -6  10   5       16.61       19.14      1.65 o 
  -5  10   5       96.88       81.69      5.93 o 
  -4  10   5      152.89      142.83      5.66 o 
  -3  10   5       42.88       45.06      3.05 o 
  -2  10   5       27.31       30.68      2.39 o 
  -1  10   5      134.92      129.60      5.32 o 
   0  10   5      142.31      151.43      5.70 o 
   1  10   5       38.77       38.23      5.03 o 
   2  10   5      101.48      110.08      4.90 o 
   3  10   5        9.60        4.56      2.82 o 
   4  10   5       16.76       16.95      2.42 o 
   5  10   5       52.03       46.36      3.49 o 
   6  10   5        5.44        4.71      2.33 o 
   7  10   5       26.45       26.71      4.21 o 
  -9  11   5       74.93       92.80      7.77 o 
  -8  11   5        1.77        2.75      2.37 o 
  -7  11   5        1.11        0.58      2.08 o 
  -6  11   5        7.10        5.41      2.27 o 
  -5  11   5        2.07        0.66      1.02 o 
  -4  11   5        9.78        9.94      1.31 o 
  -3  11   5       17.32       18.95      2.82 o 
  -2  11   5        4.13       -1.28      1.95 o 
  -1  11   5        8.29        7.19      2.69 o 
   0  11   5      236.25      212.06      6.94 o 
   1  11   5       17.85       14.38      2.67 o 
   2  11   5       14.73       12.92      2.55 o 
   3  11   5        2.82        0.73      2.56 o 
   4  11   5       10.89        8.27      3.26 o 
   5  11   5        0.37       -1.92      1.92 o 
   6  11   5       26.94       23.76      3.00 o 
   7  11   5        0.87       -1.47      2.25 o 
  -9  12   5        0.83        4.34      3.71 o 
  -8  12   5       16.66       25.77      4.65 o 
  -7  12   5        3.83        1.33      2.73 o 
  -6  12   5        5.94        8.41      3.00 o 
  -5  12   5       45.15       39.55      6.54 o 
  -4  12   5        5.40       10.44      3.07 o 
  -3  12   5       13.34       18.60      2.98 o 
  -2  12   5        0.98        0.58      2.06 o 
  -1  12   5       82.42       72.57      4.86 o 
   0  12   5        1.31        1.49      2.01 o 
   1  12   5        0.88        3.05      2.12 o 
   2  12   5        0.36       -0.31      2.02 o 
   3  12   5        0.04       -1.82      1.82 o 
   4  12   5        0.75       -0.86      2.63 o 
   5  12   5        1.88        3.40      2.10 o 
   6  12   5        0.05        0.53      2.05 o 
  -8  13   5        7.57        8.56      3.88 o 
  -7  13   5        0.04       -1.53      2.90 o 
  -6  13   5        2.23        0.29      2.59 o 
  -5  13   5        7.78        4.93      4.01 o 
  -4  13   5       12.21        4.54      2.50 o 
  -3  13   5      154.24      149.44     10.61 o 
  -2  13   5       37.97       38.26      3.93 o 
  -1  13   5       47.00       48.01      4.20 o 
   0  13   5        0.10       -2.68      2.68 o 
   1  13   5      120.18      117.07     12.55 o 
   2  13   5       74.79       73.09      5.09 o 
   3  13   5        0.29        0.14      2.23 o 
   4  13   5       39.70       41.39      5.64 o 
   5  13   5       33.29       32.28      3.50 o 
  -7  14   5       26.62       40.27     10.22 o 
  -6  14   5        5.38        3.71      4.25 o 
  -5  14   5        1.66        3.02      2.65 o 
  -4  14   5        2.56        9.30      2.78 o 
  -3  14   5        0.89        3.64      2.54 o 
  -2  14   5        1.17        1.58      2.35 o 
  -1  14   5        7.62        5.71      2.45 o 
   0  14   5        1.84       -1.81      2.22 o 
   1  14   5        0.90        0.29      3.26 o 
   2  14   5        0.05        3.38      2.62 o 
   3  14   5      105.58      123.08      6.60 o 
   4  14   5       25.40       27.62      6.06 o 
   5  14   5        8.88       12.58      2.91 o 
  -6  15   5       74.39       82.56      7.43 o 
  -5  15   5       10.93       11.30      3.29 o 
  -4  15   5       25.91       27.35      3.89 o 
  -3  15   5        6.55        5.42      2.76 o 
  -2  15   5        1.44       -0.57      2.57 o 
  -1  15   5       33.83       35.52      4.93 o 
   0  15   5        6.20        7.88      2.91 o 
   1  15   5        1.53        5.98      2.82 o 
   2  15   5        8.93        8.44      3.05 o 
   3  15   5        1.82        0.32      2.66 o 
   4  15   5       11.41        5.98      4.39 o 
  -5  16   5        0.30       -2.56      2.56 o 
  -4  16   5        5.05        6.51      3.17 o 
  -3  16   5       34.87       45.49      4.98 o 
  -2  16   5       17.79       22.92      3.89 o 
  -1  16   5        0.44        3.83      2.76 o 
   0  16   5       44.89       42.00      4.69 o 
   1  16   5      103.89      107.24      6.86 o 
   2  16   5        2.10        0.60      2.72 o 
  -2  17   5        0.06        4.63      3.64 o 
  -1  17   5        3.28        0.47      2.71 o 
 -12   0   6        3.63       -2.10      4.01 o 
 -11   0   6       42.32       39.44      7.54 o 
 -10   0   6       44.69       40.11      7.07 o 
  -9   0   6        1.03       -0.48      3.82 o 
  -8   0   6      115.47      117.66      9.08 o 
  -7   0   6       10.06        9.36      3.53 o 
  -6   0   6      233.93      242.48     11.40 o 
  -5   0   6        6.43        4.39      2.48 o 
  -4   0   6        0.01        2.58      2.00 o 
  -3   0   6      444.73      498.60     15.87 o 
  -2   0   6     1019.43     1077.76     29.85 o 
  -1   0   6     1352.41     1463.20     26.06 o 
   0   0   6      167.05      196.28      4.69 o 
   1   0   6      102.85       95.63      2.54 o 
   2   0   6      147.57      135.54      3.38 o 
   3   0   6      238.14      220.35      3.99 o 
   4   0   6     1067.98     1043.30     20.45 o 
   5   0   6      374.97      360.50     10.16 o 
   6   0   6        0.05       -0.56      1.53 o 
   7   0   6       86.52       83.01      4.72 o 
   8   0   6        2.28       -0.76      3.34 o 
   9   0   6       54.71       59.49      8.40 o 
 -12   1   6       12.06       16.08      4.45 o 
 -11   1   6        0.03        1.21      5.11 o 
 -10   1   6      174.77      162.24      8.21 o 
  -9   1   6      124.52      139.12      7.23 o 
  -8   1   6        2.14        6.90      2.59 o 
  -7   1   6        0.75        2.07      2.58 o 
  -6   1   6      269.90      272.45     10.56 o 
  -5   1   6      148.53      163.54      3.79 o 
  -4   1   6      114.47      141.16      5.10 o 
  -3   1   6        3.31        7.89      1.21 o 
  -2   1   6        5.10        4.11      2.48 o 
  -1   1   6       25.50       29.03      1.17 o 
   0   1   6      251.49      251.30      3.88 o 
   1   1   6       63.43       68.77      1.51 o 
   2   1   6       27.20       28.69      1.16 o 
   3   1   6      285.68      283.73      3.79 o 
   4   1   6        8.69        9.59      1.11 o 
   5   1   6        1.71        3.46      1.13 o 
   6   1   6       10.49       12.47      1.63 o 
   7   1   6       25.38       21.31      2.45 o 
   8   1   6        8.45        8.46      2.44 o 
   9   1   6       10.17        6.00      5.35 o 
 -12   2   6        0.37        1.57      4.10 o 
 -11   2   6        2.30        0.14      2.77 o 
 -10   2   6       43.80       36.93      4.79 o 
  -9   2   6       86.79      106.59     11.51 o 
  -8   2   6       18.59       10.39      2.90 o 
  -7   2   6       86.28       73.14      5.17 o 
  -6   2   6        0.01        0.92      0.86 o 
  -5   2   6      422.29      415.84      9.85 o 
  -4   2   6        0.11       -0.42      0.42 o 
  -3   2   6      203.08      219.41      7.25 o 
  -2   2   6      164.13      171.35      4.02 o 
  -1   2   6      440.15      450.13      6.55 o 
   0   2   6      208.17      210.22      3.52 o 
   1   2   6        3.64        3.79      0.50 o 
   2   2   6       74.72       80.56      1.65 o 
   3   2   6        3.05        3.15      0.71 o 
   4   2   6       18.34       23.48      1.47 o 
   5   2   6       23.30       17.93      2.90 o 
   6   2   6       24.38       24.73      2.35 o 
   7   2   6        8.19        7.55      1.98 o 
   8   2   6       18.17       25.99      3.56 o 
   9   2   6        0.33        2.27      2.07 o 
 -12   3   6        0.00        3.67      3.41 o 
 -11   3   6       15.02        8.83      3.62 o 
 -10   3   6        7.14        6.86      3.34 o 
  -9   3   6      183.59      179.74      8.18 o 
  -8   3   6      112.16      120.80      6.35 o 
  -7   3   6       21.74       16.08      3.07 o 
  -6   3   6      140.46      146.61      3.74 o 
  -5   3   6       94.69       81.41      4.29 o 
  -4   3   6        9.50       12.45      1.59 o 
  -3   3   6      244.15      277.20      7.15 o 
  -2   3   6       80.58       87.93      4.03 o 
  -1   3   6      431.08      438.01      6.80 o 
   0   3   6      361.99      369.38     17.72 o 
   1   3   6      113.96      109.81      2.72 o 
   2   3   6       33.04       33.95      1.28 o 
   3   3   6     1696.61     1655.88     19.88 o 
   4   3   6      153.42      137.99      3.59 o 
   5   3   6       24.64       23.31      2.18 o 
   6   3   6        2.62        4.53      1.59 o 
   7   3   6       12.85       12.30      2.17 o 
   8   3   6        7.61        5.12      2.01 o 
   9   3   6       26.43       21.47      3.51 o 
 -11   4   6        2.61        9.30      3.76 o 
 -10   4   6        0.00       -2.46      2.46 o 
  -9   4   6        0.33       -0.51      2.49 o 
  -8   4   6      107.60      113.74      6.45 o 
  -7   4   6      274.23      262.71      9.14 o 
  -6   4   6      103.67       92.99      5.30 o 
  -5   4   6        0.06        1.27      1.79 o 
  -4   4   6      340.81      361.02      7.82 o 
  -3   4   6      109.22      109.09      4.03 o 
  -2   4   6        6.63        6.79      1.80 o 
  -1   4   6        3.61       10.64      1.07 o 
   0   4   6      153.21      143.29      3.39 o 
   1   4   6        2.07        2.06      0.85 o 
   2   4   6      168.38      166.98      3.45 o 
   3   4   6        0.00        0.11      0.75 o 
   4   4   6      754.95      771.18     14.62 o 
   5   4   6       12.10       13.55      1.60 o 
   6   4   6       43.05       44.29      2.97 o 
   7   4   6        4.46        1.90      4.68 o 
   8   4   6       55.75       70.87      5.22 o 
 -11   5   6        0.98        2.55      3.14 o 
 -10   5   6        0.50        3.10      3.10 o 
  -9   5   6       16.99       16.43      3.03 o 
  -8   5   6      123.86      113.35     15.14 o 
  -7   5   6       98.47      112.84      5.06 o 
  -6   5   6      323.34      341.73     10.40 o 
  -5   5   6      134.74      125.19     18.84 o 
  -4   5   6       19.51       21.68      2.06 o 
  -3   5   6       75.77       80.40      4.38 o 
  -2   5   6        4.40        5.14      1.04 o 
  -1   5   6      459.09      458.36     11.71 o 
   0   5   6       51.92       52.78      1.32 o 
   1   5   6      234.52      238.15      8.81 o 
   2   5   6        0.12        0.95      0.90 o 
   3   5   6      114.78      103.81      2.96 o 
   4   5   6       25.74       24.58      2.29 o 
   5   5   6       20.48       25.33      2.36 o 
   6   5   6        1.37        0.63      2.05 o 
   7   5   6       23.20       28.56      3.34 o 
   8   5   6       24.27       26.63      3.51 o 
 -11   6   6        0.34        2.20      3.17 o 
 -10   6   6        4.95        5.32      2.70 o 
  -9   6   6        0.16        3.22      2.26 o 
  -8   6   6       48.89       51.57      4.19 o 
  -7   6   6        0.85        1.13      1.83 o 
  -6   6   6      153.03      158.46      5.59 o 
  -5   6   6       37.51       32.03      2.81 o 
  -4   6   6      664.76      664.07     16.26 o 
  -3   6   6        0.81       -0.52      1.81 o 
  -2   6   6      202.68      190.22      4.46 o 
  -1   6   6        9.49        7.76      0.77 o 
   0   6   6        2.59        2.41      0.56 o 
   1   6   6      127.82      126.85      2.88 o 
   2   6   6        0.08        1.26      0.90 o 
   3   6   6        4.92        8.55      1.74 o 
   4   6   6       28.66       26.41      2.37 o 
   5   6   6       45.27       37.69      2.95 o 
   6   6   6        8.06       10.94      4.39 o 
   7   6   6       29.28       33.28      3.57 o 
   8   6   6       15.96       12.30      6.40 o 
 -11   7   6        0.77       -2.53      2.53 o 
 -10   7   6        4.96        5.76      2.74 o 
  -9   7   6        2.89        3.89      3.16 o 
  -8   7   6        5.79        6.05      2.20 o 
  -7   7   6        1.01        2.62      1.94 o 
  -6   7   6      116.33      112.99      4.95 o 
  -5   7   6      184.05      185.91      5.98 o 
  -4   7   6      181.22      183.76      9.73 o 
  -3   7   6       15.02       13.60      2.71 o 
  -2   7   6      353.71      339.61      6.62 o 
  -1   7   6      108.30       95.04      2.12 o 
   0   7   6      102.73      104.06      2.47 o 
   1   7   6      219.22      229.50      4.62 o 
   2   7   6       76.61       82.21      3.23 o 
   3   7   6        4.03        1.26      1.50 o 
   4   7   6        4.53        3.46      1.61 o 
   5   7   6        0.40        1.15      1.56 o 
   6   7   6        1.89        1.62      1.98 o 
   7   7   6        5.35        1.48      2.20 o 
   8   7   6        2.16        4.82      2.77 o 
 -10   8   6        0.89        4.96      2.74 o 
  -9   8   6        9.06       10.20      2.77 o 
  -8   8   6       11.35        7.41      2.55 o 
  -7   8   6        1.87        1.23      1.80 o 
  -6   8   6       53.66       51.09      6.69 o 
  -5   8   6      605.16      554.29     12.95 o 
  -4   8   6      326.27      305.89      7.65 o 
  -3   8   6       52.89       54.64      3.06 o 
  -2   8   6       88.12       82.88      2.67 o 
  -1   8   6       14.45       14.45      1.03 o 
   0   8   6      616.93      642.12     11.72 o 
   1   8   6       42.38       47.09      2.25 o 
   2   8   6        5.36        7.14      2.49 o 
   3   8   6        0.01        0.20      2.19 o 
   4   8   6        2.02       -0.71      1.48 o 
   5   8   6       23.54       23.81      3.16 o 
   6   8   6        0.04       -1.83      1.83 o 
   7   8   6        0.27        3.13      2.23 o 
 -10   9   6       41.75       41.26      5.65 o 
  -9   9   6       10.18        3.54      3.17 o 
  -8   9   6        0.03       -1.81      1.81 o 
  -7   9   6        2.63        5.68      2.22 o 
  -6   9   6       26.73       30.83      3.19 o 
  -5   9   6       16.52       14.73      2.46 o 
  -4   9   6      630.96      616.51     12.66 o 
  -3   9   6       26.43       23.00      2.16 o 
  -2   9   6      159.76      151.08      5.47 o 
  -1   9   6       25.54       25.68      2.71 o 
   0   9   6      529.11      512.46     11.08 o 
   1   9   6      206.02      208.00      8.31 o 
   2   9   6      337.03      318.39      8.14 o 
   3   9   6       36.72       35.93      4.49 o 
   4   9   6        1.70        1.78      2.19 o 
   5   9   6       41.74       40.75      3.64 o 
   6   9   6        2.82        2.16      2.14 o 
   7   9   6        0.97        1.09      2.34 o 
 -10  10   6        1.61        7.83      5.15 o 
  -9  10   6       23.89       36.78      5.78 o 
  -8  10   6        0.88       -1.18      3.96 o 
  -7  10   6       74.78       88.34      8.36 o 
  -6  10   6        6.78        7.48      3.05 o 
  -5  10   6        0.96        0.39      2.39 o 
  -4  10   6      249.32      234.59      8.84 o 
  -3  10   6      163.70      154.74      5.96 o 
  -2  10   6       49.84       38.24      3.42 o 
  -1  10   6      184.52      174.02      8.12 o 
   0  10   6      502.40      486.16     11.09 o 
   1  10   6      288.86      290.06      7.97 o 
   2  10   6        1.33        5.04      2.52 o 
   3  10   6      175.45      169.75      8.27 o 
   4  10   6        4.30        1.30      2.30 o 
   5  10   6        3.86        0.29      2.36 o 
   6  10   6        1.78        0.90      2.22 o 
   7  10   6        0.12        2.08      2.49 o 
  -9  11   6       13.81       21.49      4.87 o 
  -8  11   6        0.51        0.25      2.80 o 
  -7  11   6        1.95        4.64      3.10 o 
  -6  11   6       15.87       21.24      3.85 o 
  -5  11   6       12.52        2.37      2.69 o 
  -4  11   6        4.81        4.49      3.67 o 
  -3  11   6       10.85        7.98      2.37 o 
  -2  11   6        3.05        0.92      1.93 o 
  -1  11   6       17.20       15.59      4.70 o 
   0  11   6       32.88       34.97      3.82 o 
   1  11   6        8.18       13.97      2.46 o 
   2  11   6        5.79        2.80      1.96 o 
   3  11   6        6.27        6.48      2.17 o 
   4  11   6        0.76        4.51      2.98 o 
   5  11   6        0.55       -1.58      1.82 o 
   6  11   6       10.68        7.49      3.91 o 
  -8  12   6       15.40       18.95      7.64 o 
  -7  12   6       17.06       17.36      3.91 o 
  -6  12   6       12.00        9.88      3.37 o 
  -5  12   6        0.58        0.71      2.68 o 
  -4  12   6        6.39        3.00      2.26 o 
  -3  12   6       10.19       11.55      2.68 o 
  -2  12   6       12.41       13.21      2.63 o 
  -1  12   6       48.41       56.08      6.48 o 
   0  12   6        7.71        6.63      3.48 o 
   1  12   6        0.26        2.67      1.95 o 
   2  12   6       18.31       18.61      2.94 o 
   3  12   6        0.00       -2.02      2.02 o 
   4  12   6        4.22        2.44      2.01 o 
   5  12   6        0.09       -0.38      2.00 o 
  -8  13   6       30.44       33.03      5.26 o 
  -7  13   6       33.60       40.00      7.21 o 
  -6  13   6        6.50        0.78      3.07 o 
  -5  13   6       38.07       36.14      4.79 o 
  -4  13   6        0.89        5.90      2.55 o 
  -3  13   6        0.73       -0.64      3.16 o 
  -2  13   6        0.13        1.03      2.19 o 
  -1  13   6        5.85       11.98      2.77 o 
   0  13   6       11.21       16.70      2.93 o 
   1  13   6        6.24        9.43      3.49 o 
   2  13   6        7.11       13.70      2.85 o 
   3  13   6       13.14       15.41      3.23 o 
   4  13   6        4.50        7.46      2.07 o 
   5  13   6        3.68        6.30      2.49 o 
  -7  14   6        1.55       -0.96      3.30 o 
  -6  14   6        0.97        2.08      3.22 o 
  -5  14   6        9.19       16.84      3.38 o 
  -4  14   6       12.15       16.80      3.25 o 
  -3  14   6       13.57       11.23      2.97 o 
  -2  14   6       19.85       21.61      3.43 o 
  -1  14   6        2.15        4.48      2.54 o 
   0  14   6       24.77       31.84      4.42 o 
   1  14   6       40.19       41.69      4.63 o 
   2  14   6        0.01        1.07      2.44 o 
   3  14   6       16.34       20.58      3.53 o 
   4  14   6        5.82       10.78      2.23 o 
  -5  15   6       19.23       14.20      3.46 o 
  -4  15   6        0.28       -1.05      2.59 o 
  -3  15   6       31.45       35.99      6.42 o 
  -2  15   6       34.55       50.49      4.87 o 
  -1  15   6       28.02       28.83      3.93 o 
   0  15   6        5.72        5.05      5.52 o 
   1  15   6       83.85       91.11      6.12 o 
   2  15   6        6.18        3.51      2.79 o 
  -4  16   6       19.99       28.83      7.16 o 
  -3  16   6        1.93        0.55      2.83 o 
  -2  16   6       33.57       41.32      5.25 o 
  -1  16   6        1.19        2.89      2.76 o 
   0  16   6        1.40        1.21      3.12 o 
   1  16   6        6.64        6.59      5.44 o 
 -11   1   7       76.12       81.56      7.12 o 
 -10   1   7      171.77      171.36      8.55 o 
  -9   1   7       52.09       46.96      4.96 o 
  -8   1   7       43.34       36.84      5.35 o 
  -7   1   7       10.49       10.79      2.73 o 
  -6   1   7       36.58       36.72      4.31 o 
  -5   1   7       92.92       95.88      3.67 o 
  -4   1   7      149.70      152.89      9.57 o 
  -3   1   7       90.76       94.59      5.08 o 
  -2   1   7       88.38       77.05      7.93 o 
  -1   1   7        4.00        1.82      0.59 o 
   0   1   7        0.65       -0.02      0.45 o 
   1   1   7       69.24       74.53      1.95 o 
   2   1   7      207.01      215.04      3.00 o 
   3   1   7       20.97       24.63      2.63 o 
   4   1   7        0.69       -0.64      1.03 o 
   5   1   7        4.65        8.00      1.42 o 
   6   1   7        3.08        2.59      1.36 o 
   7   1   7       17.61       18.61      2.48 o 
   8   1   7        1.76        3.91      2.09 o 
 -11   2   7        4.36        9.83      3.71 o 
 -10   2   7        0.87        3.52      3.20 o 
  -9   2   7       60.72       60.69      5.56 o 
  -8   2   7        6.39        4.90      2.51 o 
  -7   2   7       18.78       23.35      3.31 o 
  -6   2   7      109.32      112.78      3.40 o 
  -5   2   7       48.16       45.92      1.69 o 
  -4   2   7        1.72        0.88      1.05 o 
  -3   2   7      102.86      108.30      3.42 o 
  -2   2   7      127.38      125.67      2.73 o 
  -1   2   7      371.01      388.66      5.87 o 
   0   2   7        3.60        2.90      0.67 o 
   1   2   7      243.11      257.57      4.10 o 
   2   2   7      395.60      406.69      4.90 o 
   3   2   7      704.31      686.27      9.99 o 
   4   2   7        0.05       -0.97      0.97 o 
   5   2   7       20.11       19.46      2.05 o 
   6   2   7       93.91       86.06      3.86 o 
   7   2   7        3.55        8.00      2.02 o 
   8   2   7       65.23       64.44      6.90 o 
 -11   3   7       90.46      103.31      7.97 o 
 -10   3   7       24.88       23.46      4.11 o 
  -9   3   7       87.16       76.78      6.11 o 
  -8   3   7        5.23        3.63      2.56 o 
  -7   3   7       31.45       22.69      3.34 o 
  -6   3   7       27.71       27.74      3.33 o 
  -5   3   7       13.60       15.75      2.46 o 
  -4   3   7      294.24      282.15      8.48 o 
  -3   3   7        0.41        1.07      0.97 o 
  -2   3   7        8.94        9.75      1.26 o 
  -1   3   7        8.66        9.19      0.94 o 
   0   3   7        2.91        2.04      1.53 o 
   1   3   7       35.96       36.13      2.09 o 
   2   3   7        0.32        0.46      0.80 o 
   3   3   7      552.31      535.59      8.45 o 
   4   3   7        0.00        0.21      1.13 o 
   5   3   7       41.60       38.82      2.69 o 
   6   3   7       37.41       39.21      2.99 o 
   7   3   7        1.05        1.41      1.71 o 
   8   3   7        7.28       11.91      2.42 o 
 -11   4   7       12.01       13.99      4.29 o 
 -10   4   7        2.94       -1.63      2.69 o 
  -9   4   7       40.66       44.89      5.00 o 
  -8   4   7        3.61        1.28      2.91 o 
  -7   4   7      116.08      113.04      5.95 o 
  -6   4   7      153.70      148.35      6.49 o 
  -5   4   7      292.90      271.41      8.47 o 
  -4   4   7        1.64        1.73      1.19 o 
  -3   4   7      115.14      111.97      3.61 o 
  -2   4   7       37.79       37.30      1.87 o 
  -1   4   7        1.35        1.47      0.79 o 
   0   4   7        3.14        2.10      1.62 o 
   1   4   7       33.32       27.93      4.34 o 
   2   4   7        1.61       -0.89      1.17 o 
   3   4   7        7.29        3.48      1.42 o 
   4   4   7      144.51      130.01      5.30 o 
   5   4   7      111.03      102.20      3.87 o 
   6   4   7        6.05        9.38      2.26 o 
   7   4   7        1.73        2.46      2.22 o 
   8   4   7        0.18       -1.87      2.58 o 
 -11   5   7        1.55       -0.55      3.14 o 
 -10   5   7        5.75        2.26      4.01 o 
  -9   5   7        0.04       -2.42      2.42 o 
  -8   5   7       10.95        8.80      2.96 o 
  -7   5   7      215.66      192.29      7.88 o 
  -6   5   7       14.56        9.49      2.70 o 
  -5   5   7      200.06      193.07      7.10 o 
  -4   5   7        6.18        8.68      1.58 o 
  -3   5   7      365.60      332.40      8.30 o 
  -2   5   7       31.53       29.36      1.77 o 
  -1   5   7       59.41       64.14      2.10 o 
   0   5   7      104.32       95.55      4.73 o 
   1   5   7       32.80       27.13      3.07 o 
   2   5   7       89.38       83.82      5.45 o 
   3   5   7      423.87      380.09      8.13 o 
   4   5   7       53.27       43.44      3.44 o 
   5   5   7       43.38       40.86      3.51 o 
   6   5   7       24.46       27.14      3.18 o 
   7   5   7        5.92        4.68      2.47 o 
   8   5   7        1.67       -1.58      2.38 o 
 -11   6   7        4.25        1.21      3.34 o 
 -10   6   7       15.65       16.50      4.53 o 
  -9   6   7       12.88       13.67      3.51 o 
  -8   6   7        9.16        4.25      2.67 o 
  -7   6   7       12.41       11.17      2.94 o 
  -6   6   7       13.44       13.88      2.96 o 
  -5   6   7       41.24       46.04      8.21 o 
  -4   6   7       54.41       49.34      4.00 o 
  -3   6   7        5.46        5.60      1.37 o 
  -2   6   7        5.18        2.71      1.04 o 
  -1   6   7      574.82      548.33      8.80 o 
   0   6   7      132.06      121.86      2.65 o 
   1   6   7       10.25       11.37      2.56 o 
   2   6   7      203.91      200.38      4.12 o 
   3   6   7        0.26       -0.99      1.30 o 
   4   6   7        7.45        6.95      5.25 o 
   5   6   7        9.32        9.17      3.77 o 
   6   6   7        0.08        0.56      2.43 o 
   7   6   7        0.75        4.64      2.37 o 
 -10   7   7        0.00        0.51      3.03 o 
  -9   7   7       63.30       72.54      6.35 o 
  -8   7   7        9.63        9.21      3.29 o 
  -7   7   7        1.00        3.01      2.49 o 
  -6   7   7       18.69       12.10      3.10 o 
  -5   7   7      408.93      404.39     11.73 o 
  -4   7   7        1.57        2.42      2.11 o 
  -3   7   7      256.31      243.57      9.70 o 
  -2   7   7       49.69       50.49      2.88 o 
  -1   7   7      273.67      270.32      5.37 o 
   0   7   7       26.55       26.50      1.49 o 
   1   7   7       39.66       39.63      2.29 o 
   2   7   7        1.61        8.20      3.34 o 
   3   7   7       16.39       25.19      2.59 o 
   4   7   7       48.08       44.62      3.63 o 
   5   7   7        0.10        0.80      1.86 o 
   6   7   7       31.89       33.69      7.11 o 
   7   7   7       46.04       52.46      4.51 o 
 -10   8   7        8.75       10.97      6.59 o 
  -9   8   7        4.15        2.84      2.96 o 
  -8   8   7        2.16        0.82      2.55 o 
  -7   8   7        1.63       -0.41      2.33 o 
  -6   8   7       10.83       13.99      3.13 o 
  -5   8   7        9.28        8.88      2.65 o 
  -4   8   7      176.19      187.91     10.14 o 
  -3   8   7       32.89       32.22      2.98 o 
  -2   8   7      426.70      406.28      9.33 o 
  -1   8   7      218.00      200.08      5.80 o 
   0   8   7        0.13        1.63      1.31 o 
   1   8   7       69.15       72.52      3.37 o 
   2   8   7       12.98       13.72      1.89 o 
   3   8   7       98.72      109.60      4.38 o 
   4   8   7       15.71       14.55      2.56 o 
   5   8   7        0.39       -2.00      2.00 o 
   6   8   7       24.20       21.01      3.30 o 
   7   8   7        8.03       10.54      2.95 o 
 -10   9   7       20.77       21.02      4.51 o 
  -9   9   7       78.98       96.55      7.88 o 
  -8   9   7       22.55       22.46      4.15 o 
  -7   9   7        0.81        0.02      2.59 o 
  -6   9   7        2.01        0.95      2.42 o 
  -5   9   7       26.93       25.13      3.64 o 
  -4   9   7        4.50        6.77      2.59 o 
  -3   9   7        2.10        1.02      3.28 o 
  -2   9   7      101.58       92.16      4.59 o 
  -1   9   7      150.72      159.51      5.38 o 
   0   9   7       27.34       21.26      3.01 o 
   1   9   7       32.30       33.84      4.24 o 
   2   9   7       26.47       29.32      5.07 o 
   3   9   7       10.82       11.34      2.15 o 
   4   9   7        1.07       -0.76      2.48 o 
   5   9   7        0.08        0.59      2.01 o 
   6   9   7        3.62        2.74      2.23 o 
  -9  10   7       18.69       23.43      4.51 o 
  -8  10   7       22.11       20.19      4.25 o 
  -7  10   7       20.55       20.25      3.80 o 
  -6  10   7      152.22      121.15     19.31 o 
  -5  10   7       69.15       56.01      5.13 o 
  -4  10   7       49.51       55.20      4.19 o 
  -3  10   7        3.87        3.01      2.00 o 
  -2  10   7       10.75       12.53      2.41 o 
  -1  10   7      101.65       92.32      5.02 o 
   0  10   7       29.71       33.00      3.05 o 
   1  10   7        3.19        1.98      1.74 o 
   2  10   7       15.66       18.51      3.96 o 
   3  10   7        0.14       -1.57      1.57 o 
   4  10   7        0.25       -1.80      1.80 o 
   5  10   7        0.25        1.32      2.04 o 
   6  10   7        1.91        1.89      3.44 o 
  -9  11   7       17.98       17.30      4.28 o 
  -8  11   7       44.04       60.66     12.99 o 
  -7  11   7       44.81       37.98      5.82 o 
  -6  11   7      153.36      153.65     15.87 o 
  -5  11   7       10.66        4.20      2.80 o 
  -4  11   7       18.36       25.80      4.49 o 
  -3  11   7       33.71       38.83      3.68 o 
  -2  11   7        0.84       -2.13      2.13 o 
  -1  11   7       56.97       59.23      4.82 o 
   0  11   7       69.91       65.63      4.23 o 
   1  11   7        5.05        2.55      1.94 o 
   2  11   7       14.90       13.16      2.49 o 
   3  11   7       18.08       21.97      2.84 o 
   4  11   7        0.72        1.97      2.12 o 
   5  11   7        0.85       -0.79      2.16 o 
  -8  12   7        2.00        0.24      3.17 o 
  -7  12   7        0.00       -2.09      2.69 o 
  -6  12   7        0.36        1.47      2.73 o 
  -5  12   7        4.98        5.53      3.94 o 
  -4  12   7        3.08        0.32      2.08 o 
  -3  12   7        5.30        7.26      2.57 o 
  -2  12   7       31.39       32.66      3.53 o 
  -1  12   7       45.85       62.14      5.09 o 
   0  12   7        0.15       -0.61      1.88 o 
   1  12   7        1.58        2.70      2.01 o 
   2  12   7       25.74       28.62      4.02 o 
   3  12   7       42.34       52.64      4.15 o 
   4  12   7       42.37       45.80      3.57 o 
  -7  13   7       24.32       36.72      5.43 o 
  -6  13   7        0.39       -1.14      3.10 o 
  -5  13   7        3.01        4.78      2.55 o 
  -4  13   7        0.25        0.52      2.23 o 
  -3  13   7        1.87        6.12      2.57 o 
  -2  13   7       10.93       11.13      2.81 o 
  -1  13   7        1.55        2.24      2.25 o 
   0  13   7       14.43       10.00      2.70 o 
   1  13   7        1.35        0.66      2.10 o 
   2  13   7        9.88        4.42      2.33 o 
   3  13   7       13.84       19.72      3.21 o 
   4  13   7       20.88       19.09      4.11 o 
  -6  14   7       58.76       78.22      6.91 o 
  -5  14   7       18.36       20.17      3.68 o 
  -4  14   7       17.12       22.94      4.18 o 
  -3  14   7       20.14       16.82      4.83 o 
  -2  14   7       45.36       52.82     11.82 o 
  -1  14   7       11.81       19.11      4.92 o 
   0  14   7        0.53        0.24      2.36 o 
   1  14   7        5.42        4.12      2.48 o 
   2  14   7       54.94       57.89      4.79 o 
  -4  15   7        1.11        0.34      2.69 o 
  -3  15   7       26.84       32.29      4.25 o 
  -2  15   7       37.51       44.83      5.89 o 
  -1  15   7        0.79       -1.09      2.50 o 
   0  15   7        2.65        5.31      2.76 o 
   1  15   7        2.15        2.09      2.59 o 
 -11   0   8        8.67       11.45      5.54 o 
 -10   0   8       74.70       85.11      9.46 o 
  -9   0   8        9.40       10.40      4.30 o 
  -8   0   8       38.04       39.91      6.21 o 
  -7   0   8       25.83       21.00      4.49 o 
  -6   0   8      430.19      412.23     16.31 o 
  -5   0   8      143.48      133.40      7.94 o 
  -4   0   8      172.72      171.06      8.42 o 
  -3   0   8        8.47        4.58      2.10 o 
  -2   0   8        0.99        0.96      0.66 o 
  -1   0   8      106.51      111.15      3.30 o 
   0   0   8      227.71      231.24      5.54 o 
   1   0   8      283.40      273.62      6.53 o 
   2   0   8        3.78        2.53      1.35 o 
   3   0   8      109.83      119.34      4.41 o 
   4   0   8        0.28        1.38      1.48 o 
   5   0   8       27.72       27.93      2.98 o 
   6   0   8       35.83       39.82      3.58 o 
   7   0   8       48.17       51.82      4.41 o 
 -11   1   8      148.27      161.24      8.85 o 
 -10   1   8       72.42       77.28      6.55 o 
  -9   1   8        4.88        5.92      3.63 o 
  -8   1   8        0.00        0.40      2.31 o 
  -7   1   8       39.78       38.30      4.44 o 
  -6   1   8       59.20       63.30      4.65 o 
  -5   1   8       26.57       23.27      2.92 o 
  -4   1   8       54.42       58.79      4.16 o 
  -3   1   8        3.04        3.85      0.71 o 
  -2   1   8       21.06       22.93      1.42 o 
  -1   1   8        0.26        1.02      0.52 o 
   0   1   8        2.85        3.87      0.75 o 
   1   1   8        3.66        2.75      0.83 o 
   2   1   8        8.43        6.45      1.04 o 
   3   1   8       24.58       23.94      1.75 o 
   4   1   8       28.07       30.29      1.94 o 
   5   1   8       24.64       21.86      1.93 o 
   6   1   8       16.74       21.67      3.42 o 
   7   1   8        9.96        9.26      2.21 o 
 -11   2   8       35.09       42.53      6.25 o 
 -10   2   8        1.85        7.04      3.20 o 
  -9   2   8       30.23       24.81      3.95 o 
  -8   2   8       18.61       20.77      3.87 o 
  -7   2   8      152.60      152.38      6.83 o 
  -6   2   8       22.74       17.79      2.89 o 
  -5   2   8      129.86      122.52      9.47 o 
  -4   2   8      128.01      122.21      4.11 o 
  -3   2   8       88.90       86.71      3.23 o 
  -2   2   8      161.59      164.78      2.90 o 
  -1   2   8        0.35        0.40      1.05 o 
   0   2   8        8.02        7.26      1.51 o 
   1   2   8       55.80       51.20      1.77 o 
   2   2   8       66.28       65.41      2.14 o 
   3   2   8      309.82      304.25      5.45 o 
   4   2   8       34.86       39.83      2.15 o 
   5   2   8      189.60      192.11      5.45 o 
   6   2   8        0.98        2.90      1.73 o 
   7   2   8       11.22        6.03      2.00 o 
 -11   3   8        1.64        6.35      3.48 o 
 -10   3   8        0.85       -2.04      2.43 o 
  -9   3   8        7.42        6.34      3.68 o 
  -8   3   8        3.29        6.01      4.34 o 
  -7   3   8       11.37       15.27      2.92 o 
  -6   3   8      195.26      178.71      6.95 o 
  -5   3   8      120.56      120.59      5.47 o 
  -4   3   8      200.56      178.27      6.25 o 
  -3   3   8      316.81      301.86      6.98 o 
  -2   3   8      541.20      554.88      8.85 o 
  -1   3   8       23.46       21.13      1.30 o 
   0   3   8       86.23       71.32      3.73 o 
   1   3   8      228.62      206.21      5.91 o 
   2   3   8      103.85       92.23      2.97 o 
   3   3   8       24.34       27.12      2.09 o 
   4   3   8       18.99       17.56      1.86 o 
   5   3   8       69.11       60.03      3.37 o 
   6   3   8       22.78       22.29      2.51 o 
   7   3   8        7.53        6.34      2.12 o 
 -11   4   8        0.60        1.70      7.11 o 
 -10   4   8        0.47        2.07      2.89 o 
  -9   4   8        2.53        4.12      3.39 o 
  -8   4   8       16.96       11.85      3.17 o 
  -7   4   8        0.60       -1.57      2.02 o 
  -6   4   8      160.66      163.52      6.80 o 
  -5   4   8      124.39      127.51      5.80 o 
  -4   4   8      230.17      220.81      7.21 o 
  -3   4   8        0.15       -0.94      0.94 o 
  -2   4   8       62.10       60.84      2.35 o 
  -1   4   8       39.51       38.71      1.79 o 
   0   4   8      130.15      140.97      5.57 o 
   1   4   8      364.18      350.05      9.25 o 
   2   4   8      198.10      197.14      6.18 o 
   3   4   8      161.72      152.18      5.53 o 
   4   4   8       44.43       42.77      3.44 o 
   5   4   8       65.62       65.08      4.13 o 
   6   4   8       16.10       14.04      2.68 o 
   7   4   8       11.50        9.57      3.77 o 
 -11   5   8       10.25       13.50      4.01 o 
 -10   5   8        1.48        1.67      2.83 o 
  -9   5   8        1.68        4.57      2.79 o 
  -8   5   8        3.95        0.83      3.10 o 
  -7   5   8        4.36        1.72      2.36 o 
  -6   5   8      131.04      128.44      6.40 o 
  -5   5   8       73.92       73.30      4.74 o 
  -4   5   8       14.17       12.76      2.51 o 
  -3   5   8       10.82        8.79      2.36 o 
  -2   5   8      191.54      190.23      4.26 o 
  -1   5   8       58.95       56.23      1.92 o 
   0   5   8       17.17       18.92      2.77 o 
   1   5   8      128.83      138.85      5.86 o 
   2   5   8        0.73        3.82      1.83 o 
   3   5   8        1.72        1.48      2.00 o 
   4   5   8       27.22       26.86      3.34 o 
   5   5   8       16.84       11.30      2.43 o 
   6   5   8       25.06       33.45      3.64 o 
   7   5   8       64.08       76.60      5.47 o 
 -10   6   8        0.09       -1.42      2.73 o 
  -9   6   8       16.73       13.22      4.58 o 
  -8   6   8        0.06        0.69      2.40 o 
  -7   6   8        5.15       -1.29      2.09 o 
  -6   6   8        9.88        9.01      4.30 o 
  -5   6   8       15.22       17.60      2.94 o 
  -4   6   8        0.38       -2.43      2.43 o 
  -3   6   8      558.07      530.83     11.07 o 
  -2   6   8      264.20      259.11      6.47 o 
  -1   6   8      113.20      106.06      2.74 o 
   0   6   8       50.76       40.46      3.95 o 
   1   6   8       47.57       50.38      9.12 o 
   2   6   8        0.30       -0.58      1.55 o 
   3   6   8        4.88        5.10      5.06 o 
   4   6   8        4.38        0.03      4.06 o 
   5   6   8        0.00        1.49      1.94 o 
   6   6   8        9.12        3.10      2.28 o 
 -10   7   8       18.39       28.74      4.79 o 
  -9   7   8        3.48        6.16      3.10 o 
  -8   7   8       12.89       10.18      4.53 o 
  -7   7   8       30.18       35.49      4.27 o 
  -6   7   8        0.00        1.99      2.39 o 
  -5   7   8       10.68        9.62      2.63 o 
  -4   7   8      111.38      116.51     11.47 o 
  -3   7   8        2.71        4.37      1.82 o 
  -2   7   8       61.02       60.58      4.51 o 
  -1   7   8       80.68       71.51      4.99 o 
   0   7   8       26.36       25.86      3.47 o 
   1   7   8       12.69       12.50      2.73 o 
   2   7   8       68.54       71.74      4.25 o 
   3   7   8      170.64      171.10      6.35 o 
   4   7   8        2.52        6.12      3.67 o 
   5   7   8        0.98        0.17      2.01 o 
   6   7   8        7.31        6.13      2.54 o 
 -10   8   8        0.13       -1.86      2.74 o 
  -9   8   8       15.06       13.31      3.81 o 
  -8   8   8        1.77       -1.14      2.53 o 
  -7   8   8        2.81        0.50      2.61 o 
  -6   8   8      123.29      114.47      6.32 o 
  -5   8   8      180.54      178.04      7.53 o 
  -4   8   8      105.11      100.56      5.66 o 
  -3   8   8        9.20        9.25      2.09 o 
  -2   8   8      134.24      126.04      4.72 o 
  -1   8   8       33.69       40.25      2.75 o 
   0   8   8       17.57       22.94      2.59 o 
   1   8   8        4.47       -2.17      2.17 o 
   2   8   8      139.09      176.46     11.38 o 
   3   8   8       24.09       17.85      2.77 o 
   4   8   8       10.25        9.61      2.47 o 
   5   8   8        1.47        2.84      2.11 o 
   6   8   8       23.75       29.42      4.06 o 
  -9   9   8        3.39        7.64      3.41 o 
  -8   9   8        0.34        1.87      3.06 o 
  -7   9   8      120.66      106.88     15.15 o 
  -6   9   8       55.34       52.22      5.14 o 
  -5   9   8        0.57        1.36      2.24 o 
  -4   9   8       28.81       29.88      3.20 o 
  -3   9   8       45.52       49.54      3.67 o 
  -2   9   8      153.77      144.03      7.51 o 
  -1   9   8      129.10      123.33      7.33 o 
   0   9   8        4.89        6.77      1.60 o 
   1   9   8      254.35      242.61      6.34 o 
   2   9   8        0.01        4.77      3.63 o 
   3   9   8      181.95      179.62      6.86 o 
   4   9   8        7.31        6.09      3.01 o 
   5   9   8        0.00        1.81      2.31 o 
  -9  10   8       15.63       17.13      4.10 o 
  -8  10   8        0.19       -1.30      2.76 o 
  -7  10   8        0.08        3.61      2.79 o 
  -6  10   8       57.61       55.06      6.45 o 
  -5  10   8       44.43       38.93      4.48 o 
  -4  10   8        0.50        0.37      1.95 o 
  -3  10   8       60.53       71.57      4.32 o 
  -2  10   8        8.22        6.01      1.96 o 
  -1  10   8        6.84       10.37      3.54 o 
   0  10   8       69.97       69.35      3.77 o 
   1  10   8       40.68       40.45      2.94 o 
   2  10   8      245.68      240.84     13.97 o 
   3  10   8       20.86       24.61      3.22 o 
   4  10   8        0.22        1.18      2.96 o 
   5  10   8        7.75       15.71      3.09 o 
  -8  11   8        2.23       -1.13      3.13 o 
  -7  11   8        9.46        9.26      4.77 o 
  -6  11   8        6.71        8.93      3.26 o 
  -5  11   8       34.79       32.34      3.81 o 
  -4  11   8       24.91       25.86      3.37 o 
  -3  11   8       84.90       78.44      6.91 o 
  -2  11   8        8.53       12.68      2.48 o 
  -1  11   8        7.34        5.34      4.01 o 
   0  11   8        2.31        5.11      1.84 o 
   1  11   8        0.14       -1.52      1.52 o 
   2  11   8        2.22        1.05      3.91 o 
   3  11   8        9.13       14.92      4.92 o 
   4  11   8        0.47        1.39      2.22 o 
  -7  12   8       28.75       38.34      5.23 o 
  -6  12   8        0.19        1.80      2.80 o 
  -5  12   8        0.45       -2.53      2.53 o 
  -4  12   8       59.73       62.01      4.76 o 
  -3  12   8       37.94       48.94      4.25 o 
  -2  12   8        1.28        2.28      2.12 o 
  -1  12   8       59.88       64.77      4.52 o 
   0  12   8        0.89        3.28      2.06 o 
   1  12   8        8.74       11.22      2.33 o 
   2  12   8        9.26       17.09      5.73 o 
   3  12   8        0.15       -1.71      2.13 o 
  -6  13   8        3.20        5.10      2.93 o 
  -5  13   8        7.31        7.61      2.92 o 
  -4  13   8       11.06        8.63      2.85 o 
  -3  13   8        1.56        0.33      2.23 o 
  -2  13   8        0.86        1.96      2.21 o 
  -1  13   8        5.44        5.95      4.00 o 
   0  13   8        0.12        1.88      2.10 o 
   1  13   8        2.81        2.04      2.10 o 
   2  13   8        0.12       -3.72      3.72 o 
  -5  14   8        1.26        4.79      3.25 o 
  -4  14   8       25.37       32.56      8.26 o 
  -3  14   8       13.39       12.98      3.22 o 
  -2  14   8        3.89        3.08      2.59 o 
  -1  14   8        0.50       -0.67      2.30 o 
   0  14   8       58.20       62.59      5.77 o 
   1  14   8        4.65        3.03      3.64 o 
 -11   1   9       18.39       20.46      4.35 o 
 -10   1   9        4.81        0.14      3.01 o 
  -9   1   9        3.93        6.73      2.77 o 
  -8   1   9        1.07        4.22      3.91 o 
  -7   1   9      180.18      169.22      7.13 o 
  -6   1   9        0.30       -0.19      2.06 o 
  -5   1   9      143.71      114.52      5.34 o 
  -4   1   9       45.75       44.47      1.68 o 
  -3   1   9       14.03       10.34      1.49 o 
  -2   1   9       57.21       61.65      1.77 o 
  -1   1   9       52.13       55.60      3.31 o 
   0   1   9       28.64       30.48      1.50 o 
   1   1   9       72.38       68.14      2.15 o 
   2   1   9      101.40      103.06      2.79 o 
   3   1   9        0.72        1.15      1.02 o 
   4   1   9        2.38        0.37      1.14 o 
   5   1   9        0.11        1.08      1.27 o 
   6   1   9        3.18        3.13      1.81 o 
 -11   2   9       22.53       32.00      4.89 o 
 -10   2   9        3.61        8.41      3.41 o 
  -9   2   9        1.59       -0.40      2.46 o 
  -8   2   9        0.01       -1.05      2.29 o 
  -7   2   9      144.95      131.41      6.42 o 
  -6   2   9       12.33       13.43      4.92 o 
  -5   2   9        0.21        0.89      1.97 o 
  -4   2   9       63.32       68.31      4.22 o 
  -3   2   9      100.74       94.08      4.27 o 
  -2   2   9       33.46       37.68      1.90 o 
  -1   2   9      110.39      100.47      2.34 o 
   0   2   9       67.94       71.71      2.07 o 
   1   2   9       63.07       58.18      2.02 o 
   2   2   9       35.34       39.29      1.89 o 
   3   2   9       35.42       32.77      1.92 o 
   4   2   9        8.12        8.78      2.18 o 
   5   2   9        5.34        3.09      2.38 o 
   6   2   9        4.81       -0.41      1.75 o 
 -10   3   9        3.61        5.08      3.21 o 
  -9   3   9       16.04       23.22      3.95 o 
  -8   3   9       10.00        8.05      2.80 o 
  -7   3   9        0.53       -1.92      2.15 o 
  -6   3   9       11.27        9.31      2.53 o 
  -5   3   9      195.23      196.22     11.00 o 
  -4   3   9      123.81      127.24      5.37 o 
  -3   3   9      195.76      199.56      5.43 o 
  -2   3   9      370.91      362.30      9.12 o 
  -1   3   9      176.47      176.06      5.26 o 
   0   3   9      184.96      165.18      5.23 o 
   1   3   9        5.51        4.32      1.71 o 
   2   3   9      107.72      116.54      3.32 o 
   3   3   9       10.02       12.16      1.58 o 
   4   3   9       94.26       71.89      4.76 o 
   5   3   9      187.19      208.07      6.56 o 
   6   3   9       57.55       61.70      3.78 o 
 -10   4   9        0.28        3.52      2.98 o 
  -9   4   9       29.49       26.91      4.63 o 
  -8   4   9        7.27        6.26      2.92 o 
  -7   4   9       28.58       26.32      6.16 o 
  -6   4   9        4.09        6.56      2.46 o 
  -5   4   9        8.29        8.37      2.46 o 
  -4   4   9      154.28      154.46     11.43 o 
  -3   4   9       58.28       52.94      3.07 o 
  -2   4   9        3.89        4.27      1.37 o 
  -1   4   9        6.96        6.81      1.39 o 
   0   4   9       59.28       56.46      5.11 o 
   1   4   9      196.44      184.80      5.92 o 
   2   4   9        8.83        6.10      4.20 o 
   3   4   9        9.58       14.49      2.48 o 
   4   4   9       14.40       11.40      2.51 o 
   5   4   9       33.51       32.81      7.07 o 
   6   4   9       31.14       23.48      3.30 o 
 -10   5   9        0.30       -1.13      3.01 o 
  -9   5   9        1.90        1.25      2.83 o 
  -8   5   9       16.22       25.41      3.91 o 
  -7   5   9       23.21       21.45      3.37 o 
  -6   5   9       33.99       34.62      3.93 o 
  -5   5   9        4.29        1.91      2.11 o 
  -4   5   9      282.95      268.98      8.44 o 
  -3   5   9      243.62      224.95      6.06 o 
  -2   5   9       21.47       22.20      1.99 o 
  -1   5   9       67.05       61.61      6.50 o 
   0   5   9       34.87       38.39      5.44 o 
   1   5   9       19.01       19.34      2.45 o 
   2   5   9        2.68        5.43      1.98 o 
   3   5   9      183.97      186.49      6.56 o 
   4   5   9        0.95       -1.53      1.96 o 
   5   5   9        0.07       -1.21      1.92 o 
   6   5   9       10.56        7.58      3.63 o 
 -10   6   9        0.00       -2.56      2.56 o 
  -9   6   9        0.53       -2.44      2.55 o 
  -8   6   9        3.21        2.21      2.59 o 
  -7   6   9        7.59        3.82      2.91 o 
  -6   6   9       68.09       57.88     12.32 o 
  -5   6   9       39.75       47.73      4.54 o 
  -4   6   9       83.08       76.45      4.75 o 
  -3   6   9       23.60       26.50      2.53 o 
  -2   6   9       26.70       26.15      2.22 o 
  -1   6   9       38.91       36.38      5.44 o 
   0   6   9       27.03       24.16      4.87 o 
   1   6   9        9.57       13.39      2.82 o 
   2   6   9       45.77       42.40      5.40 o 
   3   6   9       31.96       25.67      3.18 o 
   4   6   9       28.04       36.14      4.77 o 
   5   6   9       25.26       18.01      3.13 o 
  -9   7   9        4.15       -0.62      2.83 o 
  -8   7   9       18.88       27.87      7.40 o 
  -7   7   9        0.37       -1.64      2.91 o 
  -6   7   9        0.43       -0.50      2.72 o 
  -5   7   9       23.90       28.65      4.34 o 
  -4   7   9        4.13        2.88      1.85 o 
  -3   7   9       48.48       47.05      3.25 o 
  -2   7   9      110.35      105.96      7.01 o 
  -1   7   9        5.43        5.48      1.17 o 
   0   7   9      226.61      205.91     11.58 o 
   1   7   9        8.58       15.85      4.49 o 
   2   7   9       16.65       22.59      2.95 o 
   3   7   9       87.95       80.65      4.92 o 
   4   7   9       43.26       51.54      5.87 o 
   5   7   9       22.84       27.07     10.88 o 
  -9   8   9       19.91       24.52      4.49 o 
  -8   8   9       23.77       19.22      3.88 o 
  -7   8   9       21.48       25.52      4.03 o 
  -6   8   9        7.96        8.43      2.87 o 
  -5   8   9        7.26        4.86      2.48 o 
  -4   8   9        6.68        7.33      1.99 o 
  -3   8   9        8.85        4.52      1.86 o 
  -2   8   9       29.99       33.26      3.45 o 
  -1   8   9        0.05       -1.02      1.02 o 
   0   8   9        5.08        8.69      3.82 o 
   1   8   9        4.66        9.35      4.10 o 
   2   8   9       56.72       58.46      4.29 o 
   3   8   9        0.01        0.93      3.67 o 
   4   8   9       85.59       96.75      7.07 o 
   5   8   9        1.30       -2.67      2.67 o 
  -9   9   9        6.80        7.73      5.35 o 
  -8   9   9       57.64       69.21      9.88 o 
  -7   9   9       10.59       17.29      5.39 o 
  -6   9   9        0.05       -2.20      2.31 o 
  -5   9   9        2.33        0.58      2.01 o 
  -4   9   9        0.68       -1.74      1.74 o 
  -3   9   9        0.58        0.79      1.70 o 
  -2   9   9        2.09        1.84      2.26 o 
  -1   9   9        0.42        0.79      1.37 o 
   0   9   9        5.80        2.10      3.72 o 
   1   9   9       64.57       47.85      7.26 o 
   2   9   9       38.41       44.38      4.03 o 
   3   9   9       18.79       20.13      3.17 o 
   4   9   9        8.76       12.40      2.98 o 
  -8  10   9        8.85       15.94      4.03 o 
  -7  10   9        0.64        6.73      3.15 o 
  -6  10   9        2.25       -2.42      2.42 o 
  -5  10   9       47.58       49.52      7.24 o 
  -4  10   9       57.41       57.98      4.29 o 
  -3  10   9       29.59       29.87      3.15 o 
  -2  10   9        7.65        8.18      2.04 o 
  -1  10   9       18.18       17.44      2.28 o 
   0  10   9        0.01       -2.86      2.86 o 
   1  10   9        2.08       -1.05      3.72 o 
   2  10   9        8.78       12.01      3.48 o 
   3  10   9        2.93        5.17      2.38 o 
  -7  11   9       39.83       45.34     18.67 o 
  -6  11   9        3.19        1.62      3.91 o 
  -5  11   9        9.80       11.40      2.86 o 
  -4  11   9        5.49        2.17      2.54 o 
  -3  11   9        0.10       -0.55      1.85 o 
  -2  11   9       31.76       35.59      3.46 o 
  -1  11   9        2.83        1.34      2.62 o 
   0  11   9        1.06        0.48      3.63 o 
   1  11   9        8.81        8.78      4.49 o 
   2  11   9        2.36        8.69      4.77 o 
   3  11   9       21.03       24.20      7.06 o 
  -6  12   9        0.38        2.60      2.52 o 
  -5  12   9        7.95        4.80      2.60 o 
  -4  12   9       21.55       22.64      3.36 o 
  -3  12   9       35.87       36.18      3.76 o 
  -2  12   9        2.54       10.24      2.48 o 
  -1  12   9        0.42        0.00      4.20 o 
   0  12   9        0.15       -2.00      4.01 o 
   1  12   9        0.93        3.15      4.49 o 
   2  12   9       17.15       18.90      6.01 o 
  -5  13   9       18.99       13.27      5.82 o 
  -4  13   9        0.08        3.00      2.98 o 
  -3  13   9       35.74       40.43      4.13 o 
  -2  13   9       19.01       19.92      3.13 o 
  -1  13   9       10.64        5.35      5.06 o 
   0  13   9       18.56       15.08      6.21 o 
 -10   0  10        0.56        7.06      4.30 o 
  -9   0  10        2.69       -0.57      3.63 o 
  -8   0  10       28.63       25.01      5.35 o 
  -7   0  10        7.43        5.54      3.53 o 
  -6   0  10        6.27       -2.48      2.86 o 
  -5   0  10      128.89      134.49      8.41 o 
  -4   0  10      162.82      178.44      9.37 o 
  -3   0  10      328.35      334.16      7.51 o 
  -2   0  10       10.08        7.82      1.34 o 
  -1   0  10        5.42        6.91      1.37 o 
   0   0  10       32.02       31.52      2.72 o 
   1   0  10       17.75       18.87      2.09 o 
   2   0  10      210.96      200.49      5.92 o 
   3   0  10        7.53        9.77      2.04 o 
   4   0  10       61.21       77.12      4.33 o 
   5   0  10        0.96        4.14      2.77 o 
 -10   1  10        1.89        2.23      4.30 o 
  -9   1  10        3.39        3.09      2.66 o 
  -8   1  10        0.24        0.70      2.39 o 
  -7   1  10        9.06        8.80      2.67 o 
  -6   1  10       51.07       40.11      3.95 o 
  -5   1  10        2.90        0.36      1.98 o 
  -4   1  10       28.71       31.80      3.27 o 
  -3   1  10       49.98       61.45      2.49 o 
  -2   1  10       22.33       23.29      1.69 o 
  -1   1  10       45.07       45.36      1.77 o 
   0   1  10       86.71       91.97      2.48 o 
   1   1  10      165.78      166.17      4.05 o 
   2   1  10        0.06       -0.03      0.95 o 
   3   1  10       27.83       30.14      1.93 o 
   4   1  10       19.66       22.69      2.05 o 
   5   1  10       88.66      100.31      4.27 o 
 -10   2  10        0.05       -2.43      2.43 o 
  -9   2  10        2.33        4.89      2.73 o 
  -8   2  10       23.83       29.93      4.08 o 
  -7   2  10        2.31        5.71      2.49 o 
  -6   2  10       16.17       13.22      4.73 o 
  -5   2  10        5.79        6.69      2.29 o 
  -4   2  10      456.72      427.84     32.57 o 
  -3   2  10        0.00        1.19      1.96 o 
  -2   2  10        1.10        0.92      1.11 o 
  -1   2  10       51.47       51.99      2.36 o 
   0   2  10        3.63        2.33      0.90 o 
   1   2  10        0.23        0.49      0.87 o 
   2   2  10        0.66        1.80      1.27 o 
   3   2  10        0.11        0.02      1.24 o 
   4   2  10       27.67       32.73      3.30 o 
   5   2  10       21.04       20.55      3.05 o 
 -10   3  10        3.79        1.43      3.10 o 
  -9   3  10        0.31        2.41      2.83 o 
  -8   3  10        0.63        3.07      3.96 o 
  -7   3  10        0.27       -1.89      1.99 o 
  -6   3  10        0.01       -2.53      3.01 o 
  -5   3  10       94.70       80.21      6.26 o 
  -4   3  10      157.70      154.08      6.07 o 
  -3   3  10       39.43       43.21      3.35 o 
  -2   3  10       14.45       18.08      2.58 o 
  -1   3  10        2.16        0.35      1.03 o 
   0   3  10       50.93       54.14      4.11 o 
   1   3  10       13.04       11.24      2.03 o 
   2   3  10       19.12       19.22      2.49 o 
   3   3  10       15.74       16.50      3.82 o 
   4   3  10       13.83       16.12      2.63 o 
   5   3  10        1.03       -2.25      6.59 o 
 -10   4  10        8.17        8.70      3.37 o 
  -9   4  10       20.08       12.63      3.58 o 
  -8   4  10       41.39       48.98      5.59 o 
  -7   4  10       19.83       20.07      5.82 o 
  -6   4  10        3.85        1.43      2.16 o 
  -5   4  10        5.80        5.05      2.25 o 
  -4   4  10       86.78       79.79      5.35 o 
  -3   4  10       23.87       22.87      3.48 o 
  -2   4  10        2.19        2.05      1.81 o 
  -1   4  10      126.39      125.53      6.02 o 
   0   4  10       26.83       24.27      4.20 o 
   1   4  10      173.46      168.92      9.61 o 
   2   4  10        5.62        4.64      1.89 o 
   3   4  10        6.17        2.26      2.77 o 
   4   4  10        6.16        5.92      2.38 o 
   5   4  10       30.70       26.00      3.33 o 
  -9   5  10        2.59        1.38      2.89 o 
  -8   5  10        0.05        1.78      4.82 o 
  -7   5  10       14.05       10.16      2.87 o 
  -6   5  10        2.39        5.44      2.43 o 
  -5   5  10       65.14       68.57      4.84 o 
  -4   5  10        0.13       -1.55      1.55 o 
  -3   5  10        0.77       -1.34      1.53 o 
  -2   5  10        0.98        0.51      2.86 o 
  -1   5  10       45.49       36.48      5.54 o 
   0   5  10        1.07        1.59      1.72 o 
   1   5  10        5.48        4.29      1.86 o 
   2   5  10       18.52       24.83      4.53 o 
   3   5  10       40.25       40.58      7.07 o 
   4   5  10       24.49       27.09      6.87 o 
  -9   6  10       10.81       10.88      3.58 o 
  -8   6  10       32.41       27.41      4.11 o 
  -7   6  10       39.50       41.74      4.65 o 
  -6   6  10       13.58       13.97      2.93 o 
  -5   6  10        6.37        3.72      3.39 o 
  -4   6  10        0.26       -0.51      3.20 o 
  -3   6  10        0.14       -1.43      1.43 o 
  -2   6  10        0.42       -1.24      1.29 o 
  -1   6  10       14.22       15.08      4.20 o 
   0   6  10       43.45       50.04      6.59 o 
   1   6  10        0.49        1.90      1.73 o 
   2   6  10       16.29       19.89      2.80 o 
   3   6  10        1.24        2.07      2.01 o 
   4   6  10        0.79        0.66      2.11 o 
  -9   7  10        0.00        2.10      2.87 o 
  -8   7  10        4.08        1.80      2.90 o 
  -7   7  10        2.02        3.47      2.73 o 
  -6   7  10        4.75        1.84      2.26 o 
  -5   7  10       17.52       20.38      3.18 o 
  -4   7  10        0.51        0.77      1.89 o 
  -3   7  10        7.01        7.30      1.92 o 
  -2   7  10       63.93       53.04      3.21 o 
  -1   7  10        2.91        7.16      4.01 o 
   0   7  10        0.46        0.29      3.25 o 
   1   7  10       98.36       88.29      6.74 o 
   2   7  10      133.60      133.70      6.79 o 
   3   7  10       40.07       45.01      4.04 o 
   4   7  10       53.95       66.33      7.35 o 
  -8   8  10        1.32        2.77      3.77 o 
  -7   8  10        0.00        0.31      2.52 o 
  -6   8  10        7.96        4.36      2.75 o 
  -5   8  10        1.35        3.87      2.29 o 
  -4   8  10       29.06       26.87      3.32 o 
  -3   8  10       25.68       23.25      2.89 o 
  -2   8  10        0.00       -0.49      1.38 o 
  -1   8  10       11.60       17.18      4.96 o 
   0   8  10       33.47       28.36      5.54 o 
   1   8  10       19.82       31.07      3.41 o 
   2   8  10       88.91      106.40      7.88 o 
   3   8  10       98.61       88.89      6.83 o 
  -8   9  10        2.16        3.53      4.39 o 
  -7   9  10       13.73        6.39      3.09 o 
  -6   9  10        0.00        3.88      3.01 o 
  -5   9  10        0.93       -0.61      2.58 o 
  -4   9  10       40.68       46.92      4.27 o 
  -3   9  10       23.36       26.48      3.39 o 
  -2   9  10       13.76       13.56      4.77 o 
  -1   9  10        8.27        0.86      3.82 o 
   0   9  10        0.69        1.53      3.63 o 
   1   9  10        7.29        7.16      4.39 o 
   2   9  10       68.05       64.97      4.96 o 
   3   9  10       37.66       33.95      3.87 o 
  -7  10  10        5.23        2.75      4.30 o 
  -6  10  10       26.96       26.02      4.09 o 
  -5  10  10       19.46       15.77      4.73 o 
  -4  10  10       35.16       34.10      6.35 o 
  -3  10  10       26.69       32.26      3.61 o 
  -2  10  10       10.68        4.10      4.39 o 
  -1  10  10       19.01       23.29      6.01 o 
   0  10  10        2.02        5.82      4.30 o 
   1  10  10        0.17        1.24      4.01 o 
   2  10  10        6.07        3.22      2.38 o 
  -6  11  10        8.77        9.30      4.73 o 
  -5  11  10       17.38       28.13      5.92 o 
  -4  11  10       45.91       45.12      4.73 o 
  -3  11  10       12.55       18.69      4.10 o 
  -2  11  10       48.76       50.23      8.12 o 
  -1  11  10        3.10        2.48      4.30 o 
   0  11  10        3.04        9.64      4.87 o 
   1  11  10        4.33        8.21      4.68 o 
  -4  12  10       15.20       17.30      7.06 o 
  -3  12  10        0.77        3.46      3.29 o 
  -2  12  10        1.14       -1.34      4.10 o 
  -1  12  10        2.35       -1.72      3.91 o 
  -9   1  11       17.76       22.02      3.90 o 
  -8   1  11        5.92        0.54      2.31 o 
  -7   1  11        3.22        5.70      4.87 o 
  -6   1  11        1.00       -0.66      2.19 o 
  -5   1  11       60.41       63.00      4.66 o 
  -4   1  11       69.89       79.18      4.59 o 
  -3   1  11        8.24        9.66      2.23 o 
  -2   1  11       42.61       39.16      3.13 o 
  -1   1  11       17.87       17.52      2.26 o 
   0   1  11       13.20       15.06      1.60 o 
   1   1  11        8.41        8.45      1.95 o 
   2   1  11        0.04       -1.46      1.46 o 
   3   1  11        5.12        4.01      2.09 o 
   4   1  11        9.38        9.77      5.01 o 
  -9   2  11       12.54       12.14      3.51 o 
  -8   2  11        0.01       -3.34      3.34 o 
  -7   2  11        0.30        0.36      3.91 o 
  -6   2  11        4.50        5.11      2.50 o 
  -5   2  11       97.45       97.87      5.36 o 
  -4   2  11       39.39       41.38      3.82 o 
  -3   2  11        7.00        9.76      2.22 o 
  -2   2  11       11.42       11.54      1.45 o 
  -1   2  11        6.97        8.15      1.32 o 
   0   2  11       38.45       32.16      2.04 o 
   1   2  11        2.07        2.20      1.53 o 
   2   2  11       16.90       15.21      2.35 o 
   3   2  11       10.57       11.66      2.38 o 
   4   2  11       11.07       16.30      2.80 o 
  -9   3  11        3.56        1.69      3.63 o 
  -8   3  11        1.22       -1.52      2.62 o 
  -7   3  11        2.07        1.01      3.25 o 
  -6   3  11        2.74       -0.44      3.63 o 
  -5   3  11        0.00       -2.48      2.48 o 
  -4   3  11       65.35       68.51      4.62 o 
  -3   3  11        1.86        0.88      1.69 o 
  -2   3  11        2.13        2.23      1.49 o 
  -1   3  11       65.27       67.39      2.66 o 
   0   3  11       29.47       31.88      2.77 o 
   1   3  11       27.53       29.13      2.86 o 
   2   3  11       14.15       15.24      3.05 o 
   3   3  11        0.92        0.94      1.80 o 
   4   3  11        0.14        0.95      2.48 o 
  -9   4  11       21.29       22.96      3.91 o 
  -8   4  11        2.16        3.92      2.65 o 
  -7   4  11       14.06       15.88      5.25 o 
  -6   4  11        0.01       -1.47      1.88 o 
  -5   4  11       26.87       23.76      3.22 o 
  -4   4  11       44.92       40.94      3.72 o 
  -3   4  11        6.00        7.92      2.05 o 
  -2   4  11        0.22       -0.47      1.57 o 
  -1   4  11        0.00       -2.26      2.34 o 
   0   4  11       13.82       14.60      4.30 o 
   1   4  11        0.15       -1.36      1.77 o 
   2   4  11        2.97        1.02      2.77 o 
   3   4  11       20.24       17.31      2.84 o 
  -8   5  11        0.15       -1.29      2.29 o 
  -7   5  11        0.01       -2.02      2.02 o 
  -6   5  11        2.78        3.39      2.32 o 
  -5   5  11       14.11       13.39      2.71 o 
  -4   5  11        9.59       11.21      2.39 o 
  -3   5  11       21.35       23.44      2.68 o 
  -2   5  11        2.85        0.95      3.25 o 
  -1   5  11       27.53       33.43      4.68 o 
   0   5  11       10.25        8.29      2.05 o 
   1   5  11       66.61       71.04      4.24 o 
   2   5  11        0.70       -0.69      2.05 o 
   3   5  11       11.76       15.83      2.72 o 
  -8   6  11        1.10        3.38      6.40 o 
  -7   6  11        9.14        8.72      2.86 o 
  -6   6  11        3.21       -0.41      2.29 o 
  -5   6  11        6.27        5.00      2.31 o 
  -4   6  11       45.75       52.70      4.30 o 
  -3   6  11        8.48        6.23      1.99 o 
  -2   6  11        1.41       -0.86      3.15 o 
  -1   6  11       35.50       32.94      5.92 o 
   0   6  11       18.31       21.55      2.88 o 
   1   6  11       79.01       83.77      4.57 o 
   2   6  11        4.67        3.54      2.34 o 
   3   6  11       11.69       18.15      3.04 o 
  -7   7  11        0.24        0.25      2.36 o 
  -6   7  11       58.44       53.29      7.21 o 
  -5   7  11        3.21        0.80      2.77 o 
  -4   7  11       19.70       20.15      3.29 o 
  -3   7  11       23.49       27.84      2.93 o 
  -2   7  11       18.48       24.44      5.44 o 
  -1   7  11        0.06        1.62      3.63 o 
   0   7  11       33.44       35.01      3.48 o 
   1   7  11        7.26        5.66      2.25 o 
   2   7  11        2.18        3.13      2.22 o 
  -7   8  11        7.84        9.45      3.19 o 
  -6   8  11       21.29       28.82      4.01 o 
  -5   8  11       12.71       11.95      3.10 o 
  -4   8  11        1.49        0.68      1.94 o 
  -3   8  11        5.30        2.77      3.72 o 
  -2   8  11        1.96       -1.05      3.34 o 
  -1   8  11       10.67       21.19      5.73 o 
   0   8  11        1.81       -1.05      3.72 o 
   1   8  11        2.80        4.84      2.29 o 
  -6   9  11       10.38        7.91      6.97 o 
  -5   9  11       54.28       59.64     12.51 o 
  -4   9  11       29.47       31.38      3.73 o 
  -3   9  11       22.61       19.76      5.54 o 
  -2   9  11        0.62       -0.48      3.72 o 
  -1   9  11       20.97       20.62      5.82 o 
   0   9  11        5.08        8.11      4.39 o 
   1   9  11        0.62       -2.96      3.72 o 
  -5  10  11        0.25       -1.72      3.63 o 
  -4  10  11        0.38        2.51      2.27 o 
  -3  10  11       18.95       21.38      5.82 o 
  -2  10  11        0.22       -1.34      4.20 o 
  -1  10  11      101.70      107.48     11.08 o 
  -8   0  12        0.58        0.76      3.53 o 
  -7   0  12        6.41        9.35      4.10 o 
  -6   0  12       71.24       82.24      8.12 o 
  -5   0  12       81.33       75.08      7.45 o 
  -4   0  12       19.76       28.74      4.77 o 
  -3   0  12      166.21      185.57      9.56 o 
  -2   0  12        1.50       -0.48      2.48 o 
  -1   0  12        0.11       -1.15      2.48 o 
   0   0  12        0.35        0.19      2.39 o 
  -8   1  12        0.27       -0.62      2.43 o 
  -7   1  12        1.79        4.16      2.52 o 
  -6   1  12       73.46       67.50      5.27 o 
  -5   1  12      105.38      116.16      9.60 o 
  -4   1  12      263.69      268.29      8.78 o 
  -3   1  12        1.19        2.24      2.02 o 
  -2   1  12       52.48       64.31      6.11 o 
  -1   1  12       37.89       42.56      3.39 o 
   0   1  12       13.92       17.47      3.72 o 
   1   1  12        1.23       -0.10      2.77 o 
  -8   2  12        9.37       11.60      3.31 o 
  -7   2  12        6.57        5.54      2.63 o 
  -6   2  12        0.90        1.60      2.56 o 
  -5   2  12       49.67       45.37      4.28 o 
  -4   2  12       33.63       36.08      3.67 o 
  -3   2  12      110.70      115.70      5.28 o 
  -2   2  12        6.81        7.94      2.24 o 
  -1   2  12        0.01        0.95      2.86 o 
   0   2  12        0.04       -0.10      2.77 o 
   1   2  12        3.20        2.67      3.34 o 
   2   2  12       15.16       18.61      4.49 o 
  -8   3  12       11.60       12.86      3.34 o 
  -7   3  12        0.86       -2.20      2.22 o 
  -6   3  12        8.25       11.82      7.06 o 
  -5   3  12       24.46       22.50      3.28 o 
  -4   3  12        0.09       -0.35      2.67 o 
  -3   3  12        0.16        0.65      2.72 o 
  -2   3  12        4.65       -1.72      2.67 o 
  -1   3  12        7.38       12.50      3.82 o 
   0   3  12       15.01       16.61      4.20 o 
   1   3  12        0.93        3.34      3.34 o 
   2   3  12        1.91        5.41      5.11 o 
  -7   4  12       15.43       12.77      6.25 o 
  -6   4  12        0.42       -0.24      3.01 o 
  -5   4  12        0.13       -1.86      1.86 o 
  -4   4  12        0.57       -1.26      1.97 o 
  -3   4  12        1.24        3.07      1.85 o 
  -2   4  12        0.58        3.44      3.44 o 
  -1   4  12        3.84        5.73      3.72 o 
   0   4  12       11.92       10.15      2.12 o 
   1   4  12        1.58        1.84      1.86 o 
  -7   5  12        1.07        2.70      2.43 o 
  -6   5  12        0.20        0.26      5.73 o 
  -5   5  12        4.57        0.74      4.58 o 
  -4   5  12        0.01       -1.64      1.81 o 
  -3   5  12        2.58        3.53      3.82 o 
  -2   5  12        2.12        0.76      3.34 o 
  -1   5  12        7.35        4.64      4.30 o 
   0   5  12        4.99        4.58      4.87 o 
   1   5  12       16.26       11.84      4.53 o 
  -6   6  12        8.06        8.46      2.89 o 
  -5   6  12        0.30        0.91      2.18 o 
  -4   6  12        0.22        2.75      4.34 o 
  -3   6  12        0.12        1.43      3.72 o 
  -2   6  12        0.01       -3.25      3.25 o 
  -1   6  12        9.36       12.72      2.46 o 
   0   6  12        0.45        0.53      1.84 o 
  -6   7  12       12.62       14.80      5.35 o 
  -5   7  12       60.19       67.54      7.02 o 
  -4   7  12        0.88        5.35      4.01 o 
  -3   7  12        5.05        4.58      4.01 o 
  -2   7  12        5.38        3.72      4.10 o 
  -1   7  12        0.04        2.17      2.05 o 
   0   7  12        7.98        8.84      4.58 o 
  -4   8  12        2.28       -3.72      3.72 o 
  -3   8  12        0.85       -3.34      3.34 o 
  -2   8  12       46.79       29.79      6.49 o 
  -6   1  13       89.88      101.22      7.36 o 
  -5   1  13       22.61       26.10      3.53 o 
  -4   1  13        4.96        3.78      2.33 o 
  -3   1  13        3.59        3.68      2.13 o 
  -2   1  13        8.15        3.91      3.15 o 
  -1   1  13       28.68       33.03      4.96 o 
  -6   2  13        0.00        5.91      2.83 o 
  -5   2  13        6.82       12.83      2.85 o 
  -4   2  13        9.67       11.94      2.73 o 
  -3   2  13        5.00        6.40      3.72 o 
  -2   2  13        4.75        8.50      3.53 o 
  -1   2  13        1.37        2.86      3.25 o 
  -5   3  13       25.71       27.74      3.62 o 
  -4   3  13        0.02       -1.14      2.86 o 
  -3   3  13        6.33       12.31      4.20 o 
  -2   3  13        0.89       -1.72      3.05 o 
  -1   3  13       25.94       33.41      5.73 o 
  -5   4  13        3.89        4.60      2.46 o 
  -4   4  13        3.52       -3.15      3.15 o 
  -3   4  13       26.62       17.47      4.77 o 
  -2   4  13        3.20        2.39      3.34 o 
                                                 
